# Supplementary material for: Intradiol ring cleavage dioxygenases from herbivorous spider mites as a new detoxification enzyme family in animals
Source: BMC Biol. 2022 Jun 4;20:131. doi: 10.1186/s12915-022-01323-1 (PMC9167512; doi:10.1186/s12915-022-01323-1)
Supplement: Supplementary file 1 — Additional file 1: File S1. DOG sequences used for phylogenetic analysis. Format: FASTA, examination of this file requires the Bioedit program available at http://www.mbio.ncsu.edu/BioEdit/bioedit.html. [file 12915_2022_1323_MOESM1_ESM.fas]

>A_corp_1993_1
MVTAGPYFIPDVLRRVNLRENMIGARMDLYIGVTDSRNCRPIPNVDVYIWHANAFGNYSG
FNDLAGVQWANDGNSIPQLTSRWLRGIQRTNLAGQVRFVTIVPGWYRGRSLHLHIEIRMG
TNLLYVGQLFFTEEFGQGLEKISPYNTVTTPRTTNPDDIRFQQARGAGVLTTTGNFARGV
RASITLGIEPTRTVQDQLNPNGEENREL
>A_firm_7658_1
MSYVNSGIIVVLLVLCLALVYSDPEYVNPRTELPYNSSIVNCRSFGRARYQHSCVLAPMV
TAGPYFIPEPLRRVNIRENEIGPRMDLYIGVTNARNCRPIPSADVYIWHANAFGNYSGFN
DLAGVQWANDGNSIPQLTSRWLRGVQRTNLNGQVRFVSIVPGWYLGRSLHIHIEIRMGNT
LVYVGQLFFTEEFGELLEQVSPYNTVTTPRTTNPDDIRFQQARGAGILTTTGDFVRGIRA
GINLGIEPARTVQDQLNPNGDGNREL
>A_quer_6218_1
MVIKLFICCLSILPVLFVLSDPDYVNPRTSLPYNSTLIDCQVVGRARYQHSCVLAPMVTA
GPYFIPEPLRRVNIRENEIGSRMDLIIGVTNSRNCRPVANADVYIWHANAFGNYSGFNDL
AGVQWANDGNSIPQLTSRWLRGVQRTGTTGQVRFTSIVPGWYRGRSLHIHIEIRMGNNLV
YVGQLFFTEEFGELLEQVSPYNTVTTPRTINPDDIRFQQARGAGILSTTGDFVRGVRASI
TLGIEPTRTVQDQLNPNGDANREL
>A_vien_4685_1
MFIKFFICCLSILPVLFVSSDPDYVNPRISLPYNSTLIDCQAVGRSRYQHSCVLAPMVTA
GPYFIPEPLRRVNIRENEIGSRMDLIIGVTNSRNCRPVANADVYIWHANAFGNYSGFNDL
AGVQWANDGNSIPQLTSRWLRGVQRTGTTGAVRFTSIVPGWYRGRSLHIHIEIRMGNNLV
YVGQLFFTEEFGELLEQVSPYNTVTTPRTTNPDDIRFQQARGAGILSTTGDFVRGVRASI
TLGIEPTRTVQDQLNPNGDGNREL
>O_orth_8354_1
MFLVNLIIACLVPVAILADPDYVSPRTPLPYNSTVTNCQAVGRARYQHSCVLAPMVTAGP
YFIIEPLRRINIRENEIGTRMDLIIAVTNSRTCRPVSGADVYIWHANAFGNYSGFNDLAG
VQWANDGNSIPQLTSRWLRGVQTTGLTGQVRFVSIVPGWYRGRSLHIHIEIRMGSNLVYV
GQLFFTEEFGELLEQVSPYNTVTTPRTTNPDDVRFQQARGAGILTTTGDFVRGIRASITL
GIEPTRTVQDQLNPNGDGNREL
>O_rubi_2880_1
MFLFNLIIACLVPVAILADPDYVSPRTPLPYNSTITNCQAVGRARYQHSCVLAPMTTAGP
YFIPEPLRRVNIRENEIGTRMDLIIAVTNSRTCRPVSGADVYIWHANAFGNYSGFNDLAG
VQWANDGNSIPQLTSRWLRGVQRTGLTGQVRFVSIVPGWYRGRSLHIHIEIRMGNNLVYV
GQLFFTEEFGELLEQVSPYNTVTTPRTTNPDDVRFQQARGAGIMTTTGDFVRGIRASITL
GIEPTRTVQDQLNPNGDGNREL
>T_bamb_4756_1
MFLVYLIIACLVPIAVLADPDYVSPRTPLPYNSTITNCQAVGRARYQHSCVLAPMTTAGP
YFIPEPLRRINIRENEIGTRMDLIIAVTNSRTCRPVSGADVYIWHANSFGNYSGFNDLAG
VQWANDGNSIPQLTSRWLRGVQRTGLTGQVRFVSIVPGWYRGRSLHIHIEIRMGNNLVYV
GQLFFTEEFGELLEQVSPYNTVTTPRTTNPDDVRFQQARGAGIMTTTGDFVRGIRASITL
GIEPTRTVQDQLNPNGDGNREL
>T_macf_4855_1
MTTAGPYFIPEPLRRINIRENEIGTRMDLIIAVTNSRTCRPVSNADVYIWHANAFGNYSG
FNDLAGVQWANDGNSIPQLTSRWLRGVQRTGLTGQVRFVSIVPGWYRGRSLHIHIEIRMG
NNLVYVGQLFFTEEFGELLEQVSPYNTVTTPRTTNPDDIRFQQARGAGIMTTTGDFVRGI
RASITLGIEPTRTVQDQLNPNGDGNREL
>TuDOG3
MFLIYLIIGCLIPVAVLSDPDYVSPRTALPYNSSITNCQAVGRARYQHSCVLAPMVTAGP
YFIPEPLRRINIRENEIGSRMDLIIAVTNSRNCRPVSNADVYIWHANAFGNYSGFNDLAG
VQWADDGNSIPQLTSRWLRGVQRTGLTGQVRFVSIVPGWYRGRSLHIHIEIRMGNNLVYV
GQLFFTEEFGELLEQVSPYNTVTTPRTINPDDIRFQQARGAGILTTTGDFVRGIRASITL
GIEPTRTVSDQLNPNGDGNREL
>T_para_6548_1
MFLIYLIIGCLIPVAVLSDPDYVSPRTALPYNSSITNCQAVGRARYQHSCVLAPMVTAGP
YFIPEPLRRINIRENEIGSRMDLIIAVTNSRNCRPVSNADVYIWHANAFGNYSGFNDLAG
VQWADDGNSIPQLTSRWLRGVQRTGLTGQVRFVSIVPGWYRGRSLHIHIEIRMGNNLVYV
GQLFFTEEFGELLEQVSPYNTVTTPRTINPDDIRFQQARGAGILTTTGDFVRGIRASITL
GIEPTRTVSDQLNPNGDGNREL
>T_puer_4776_1
MFLIYLIIGCLIPVAVLSDPDYVSPRTALPYNSSITNCQAVGRARYQHSCVLAPMVTAGP
YFIPEPLRRINIRENEIGSRMDLIIAVTNSRNCRPVSNADVYIWHANAFGNYSGFNDLAG
VQWADDGNSIPQLTSRWLRGVQRTGLTGQVRFVSIVPGWYRGRSLHIHIEIRMGNNLVYV
GQLFFTEEFGELLEQVSPYNTVTTPRTINPDDIRFQQARGAGILTTTGDFVRGIRASITL
GIEPTRTVSDQLNPNGDGNREL
>T_kanz_8054_1
MFLIYLIIGCLIPVAVLSDPDYVSPRTALPYNSSITNCQAVGRARYQHSCVLAPMVTAGP
YFIPEPLRRINIRENEIGSRMDLIIAVTNSRNCRPVSNADVYIWHANSFGNYSGFNDLAG
VQWADDGNSIPQLTSRWLRGVQRTGLTGQVRFVSIVPGWYRGRSLHIHIEIRMGNNLVYV
GQLFFTEEFGELLEQVSPYNTVTTPRTINPDDIRFQQARGAGILTTTGDFVRGIRASITL
GIEPTRTVSDQLNPNGDGNREL
>T_ezoe_424_1
MFLIYLIIGCLIPVAVLSDPDYVSPRTALPYNSSITNCQAVGRARYQHSCVLAPMVTAGP
YFIPEPLRRINIRENEIGSRMDLIIAVTNSRNCRPVSNADVYIWHANAFGNYSGFNDLAG
VQWADNGNSIPQLTSRWLRGVQRTGLTGQVRFVSIVPGWYRGRSLHIHIEIRMGNNLVYV
GQLFFTEEFGELLEQVSPYNTVTTPRTINPDDIRFQQARGAGILTTTGDFVRGIRASITL
GIEPTRTVSDQLNPNGDGNREL
>T_huhh_2166_1
MFLINLIIGCLIPVAVLSDPDYVSPRTALPYNSSITNCQAVGRARYQHSCVLAPMVTAGP
YFIPEPLRRINIRENEIGSRMDLIIAVTNSRNCRPVSNADVYIWHANAFGNYSGFNDLAG
VQWADDGNSIPQLTSRWLRGVQRTGLTGQVRFVSIVPGWYRGRSLHIHIEIRMGNNLVYV
GQLFFTEEFGELLEQVSPYNTVTTPRTINPDDIRFQQARGAGILTTTGDFVRGIRASITL
GIEPTRTVSDQLNPNGDGNREL
>T_trun_1728_1
MFLINLIIGCLIPVAVLSDPDYVSPRTALPYNSSITNCQAVGRARYQHSCVLAPMVTAGP
YFIPEPLRRINIRENEIGTRMDLIIAVTNSRNCRPVSNADVYIWHANAFGNYSGFNDLAG
VQWADDGNSIPQLTSRWLRGVQRTGLTGQVRFVSIVPGWYRGRSLHIHIEIRMGNNLVYV
GQLFFTEEFGELLEQVSPYNTVTTPRTINPDDIRFQQARGAGILTTTGDFVRGIRASITL
GIEPTRTVSDQLNPNGDGNREL
>T_phas_7017_1
MFLINLIIGCLVPVAVLSDPDYVSPRTALPYNSSITNCQAVGRARYQHSCVLAPMVTAGP
YFIPEPLRRINIRENEIGSRMDLIIAVTNSRNCRPVSNADVYIWHANAFGNYSGFNDLAG
VQWADDGNSIPQLTSRWLRGVQRTGLTGQVRFVSIVPGWYRGRSLHIHIEIRMGNNLVYV
GQLFFTEEFGELLEQVSPYNTVTTPRTTNPDDIRFQQARGAGILTTTGDFVRGIRASITL
GIEPTRTVSDQLNPNGDGNREL
>T_pier_2368_1
MFLINLIIGCLVPVAVLSDPDYVSPRTALPYNSSITNCQAVGRARYQHSCVLAPMVTAGP
YFIPEPLRRINIRENEIGSRMDLIIAVTNSRNCRPVSNADVYIWHANSFGNYSGFNDLAG
VQWADDGNSIPQLTSRWLRGVQRTGLTGQVRFVSIVPGWYRGRSLHIHIEIRMGNNLVYV
GQLFFTEEFGELLEQVSPYNTVTTPRTTNPDDIRFQQARGAGILTTTGDFVRGIRASITL
GIEPTRTVSDQLNPNGDGNREL
>T_misu_4183_1
MFIINLIIGCLIPVAVLSDPDYVSPRTALPYNSSITNCQAVGRARYQHSCVLAPMVTAGP
YFIPEPLRRINIRENEIGSRMDLIIAVTNSRNCRPVSNADVYIWHANAFGNYSGFNDLAG
VQWADDGNSIPQLTSRWLRGVQTTGLTGQVRFVSIVPGWYRGRSLHIHIEIRMGNNLVYV
GQLFFTEEFGELLEQVSPYNTVTTPRTINPDDIRFQQARGAGILTTTGDFVRGIRASITL
GIEPTRTVSDQLNPNGDGNREL
>T_zeae_3231_1
MFLINLIIGCLIPVAVLSDPDYVSPRTALPYNSSITDCQAVGRARYQHSCVLAPMVTAGP
YFIPEPLRRVNIRENEIGTRMDLIIAVTNSRNCRPVSNADVYIWHANAFGNYSGFNDLAG
VQWADDGNSIPQLTSRWLRGVQRTGFTGQVRFVSIVPGWYRGRSLHIHIEIRMGNNLVYV
GQLFFTEEFGELLEQVSPYNTVTTPRTINPDDIRFQQARGAGILTTTGDFVRGIRASITL
GIEPTRTVSDQLNPNGDGNREL
>T_turk_20662_1
MVTAGPYFIPEPLRRINIRENEIGSRMDLIIAVTNSRNCRPVSNADVYIWHANAFGNYSG
FNDLAGVQWADDGNSIPQLTSRWLRGVQRTGLTGQVRFVSIVPGWYRGRSLHIHIEIRMG
NNLVYVGQLFFTEEFGELLEQVSPYNTVTTPRTINPDDIRFQQARGAGILTTTGDFVRGI
RASITLGIEPTRTVSDQLNPNGDGNREL
>T_lude_6143_1
MFLVNLIIVCLVPVAVLSDPDYVSPRTALPYNSSITNCQAVGRARYQHSCVLAPMVTAGP
YFIPEPLRRINIRENEIGTRMDLIIAVTNSRNCRPISNADVYIWHANAFGNYSGFNDLAG
VQWADDGNSIPQLTSRWLRGVQRTGLTGQVRFVSIVPGWYRGRSLHIHIEIRMGNNIVYV
GQLFFTEEFGELLEQVSPYNTVTTPRTTNPEDIRFQQARGAGIMTTTGDFVRGIRASITL
GIEPTRTVSDQLNPNGDGNREL
>T_merg_5038_1
MFLVNLIIACLIPVAVLSDPDYVSPRTALPYNSSITNCQAVGRARYQHSCVLAPMVTAGP
YFIPEPLRRINIRENEIGTRMDLIIAVTNSRTCRPVTNADVYIWHANAFGNYSGFNDLAG
VQWADDGNSIPQLTSRWLRGVQRTGLTGQVRFVSIVPGWYRGRSLHIHIEIRMGNNLVYV
GQLFFTEEFGELLEQVSPYNTVTTPRTTNPDDIRFQQARGAGIMTTTGDFVRGIRASITL
GIEPTRTVSDQLNPNGDGNREL
>T_lomb_2672_1
MFLVNLIIVCLVPVAVLSDPDYVSPRTPLPYNATITNCQAVGRARYQHSCVLAPMTTAGP
YFIPEPLRRINIRENEIGTRMDLIIAVTNSRTCRPVSNADVYIWHANAFGNYSGFNDLPG
VQWADDGNSIPQLTSRWLRGVQRTGLTGQVRFVSIVPGWYRGRSLHIHIEIRMGNNLVYV
GQLFFTEEFGELLEQVSPYNTVTTPRTTNPDDIRFQQARGAGIMTATGDFVRGIRASITL
GIEPTRTVPDQLNPNGDGNREL
>T_neoc_4422_1
MFLVNLIIACLVPVAVLSDPDYVSPRTPLPYNSTITNCQAVGRARYQHSCVLAPMTTAGP
YFIPEPLRRVNIRENEIGTRMDLIIAVTNSRTCRPVSNADVYIWHANAFGNYSGFNDLPG
VQWADDGNSIPQLTSRWLRGVQRTGLTGQVRFVSIVPGWYRGRSLHIHIEIRMGNNLVYV
GQLFFTEEFGELLEQVSPYNTVTTPRTTNPDDIRFQQARGAGIMTATGDFVRGIRASITL
GVEPTRTVPDQLNPNGDGNREL
>T_okin_1703_1
MFLVNLIIVCLVPVAVLSDPDYVSPRTPLPYNSTITNCQSVGRARYQHSCVLAPMTTAGP
YFIPEPLRRINIRENEIGTRMDLIIAVTNSRTCRPVSNADVYIWHANAFGNYSGFNDLAG
VQWADDGNSIPQLTSRWLRGVQRTGLTGQVRFVSIVPGWYRGRSLHIHIEIRMGNNLVYV
GQLFFTEEFGELLEQVSPYNTVTTPRTTNPDDIRFQQARGAGIMTTTGDFVRGIRASITL
GIEPTRTVPDQLNPNGDGNREL
>T_evan_1890_1
MFLIKLIIGCLVPVIVLSDPDYVSPRTALPYNSSITNCQAVGRARYQHSCVLAPMVTAGP
YFIPEPLRRVNIRENEIGTRMDLIIAVTNSRNCRPVPNADVYIWHANAFGNYSGFNDLAG
VQWADDGNSIPQLTSRWLRGVQNTGLTGRVRFVSIVPGWYRGRSLHIHIEIRMGNNLVYV
GQLFFTEEFGELLEQVSPYNTVTTPRTTNPDDIRFQQARGAGIMTATGDFVRGIRASITL
GIEPTRTVSDQLNPNGDGNREL
>E_asia_6323_1
MLVNTLITICSLIVFPVLVQSDPDYVAPRTELPYNSTVTDCRAVGRARYQHSCVLAPMVT
AGPYFIPEPLRRVNIRENEIGSRMDLVIGVTNSRNCRPVSGADVYIWHANSFGNYSGFND
LAGVQWANDGNSIPQLTSRWLRGVQRTTQTGQVRFVSIVPGWYRGRSLHIHIEIRMGNNL
VYVGQLFFTEEFGELLEQVSPYNTVTTPRTINPDDIRFQQARGAGILMTTGDFVRGVRAS
ITLGIEPTRTVQDQLNPNGDANREL
>E_toyo_5003_1
MLVNTLITICSLIVFPVLVQSDPDYVAPRTELPYNSTVTDCRAVGRARYQHSCVLAPMVT
AGPYFIPEPLRRVNIRENEIGSRMDLVIGVTNSRNCRPVSGADVYIWHANSFGNYSGFND
LAGVQWANDGNSIPQLTSRWLRGVQRTTQTGQVRFVSIVPGWYRGRSLHIHIEIRMGNNL
VYVGQLFFIEEFGELLEQVSPYNTVTTPRTINPDDIRFQQARGAGILMTTGDFVRGVRAS
ITLGIEPTRTVQDQLNPNGDANREL
>S_cerc_9046_1
MLINTLITICSLIVLPVLVQSDPDYVAPRTELPYNSTVTDCRAVGRARYQHSCVLAPMVT
AGPYFIPEPLRRVNIRENEIGSRMDLVIGVTNSRNCRPVSGADVYIWHANSFGNYSGFND
LAGVQWANDGNSIPQLTSRWLRGVQRTTQTGQVRFVSIVPGWYRGRSLHIHIEIRMGNNL
VYVGQLFFTEEFGELLEQVSPYNTVTTPRTINPDDIRFQQARGAGILMTTGDFVRGVRAS
ITLGIEPTRTVQDQLNPNGDANREI
>E_prun_3624_1
MLVNALITICSLIVFPVLVQSDPDYVAPRTELPYNSTVTDCRAVGRARYQHSCVLAPMVT
AGPYFIPEPLRRVNIRENEIGSRMDLIIGVTNSRDCRPVSGADVYIWHANSFGNYSGFND
LAGVQWANDGNSIPQLTSRWLRGVQRTTQTGQVRFISIVPGWYRGRSLHIHIEIRMGNNL
VYVGQLFFTEEFGELLEQVSPYNTVTTPRTINPDDIRFQQARGAGILLTTGDFVRGVRAS
ITLGIEPTRTVQDQLNPNGDANREL
>E_unca_2808_1
MLVNALITICSLIVFPVLVQSDPDYVAPRTELPYNSTVTDCRAVGRARYQHSCVLAPMVT
AGPYFIPEPLRRVNIRENEIGSRMDLIIGVTNSRNCRPVSGADVYIWHANSFGNYSGFND
LAGVQWANDGNSIPQLTSRWLRGVQRTTQTGQVRFISIVPGWYRGRSLHIHIEIRMGNNL
VYVGQLFFTEEFGELLEQVSPYNTVTTPRTINPDDIRFQQARGAGILLTTGDFVRGVRAS
ITLGIEPTRTVQDQLNPNGDANREL
>E_quer_4122_1
MLVNALTTICSLIVFPVLVQSDPDYVAPRTALPYNSTVTDCRAVGRARYQHSCVLAPMVT
AGPYFIPEPLRRVNIRENEIGSRMDLIIGVTNSRNCRPVSGADVYIWHANSFGNYSGFND
LAGVQWADDGNSIPQLTSRWLRGVQRTTQSGQVRFISIVPGWYRGRSLHIHIEIRMGNNL
VYVGQLFFTEEFGELLEQVSPYNTVTTPRTINPDDTRFQQARGAGILLTTGDFVRGVRAS
ITLGIEPTRTVQDQLNPNGDANREL
>E_tili_2302_1
MMLVNTLITICSLIVFPVLVQSDPDYVAPRTELPYNSTITDCRAVGRARYQHSCVLAPMT
TAGPYFIPEPLRRVNIRENEIGSRMDLVIGVTNSRNCRPVSGADVYIWHANAFGNYSGFN
DLAGVQWADDGNSIPQLTSRWLRGVQRTTQTGQVRFVSIVPGWYRGRSLHIHIEIRMGNN
LVYVGQLFFTEELGELLEQVSPYNTVTTPRTTNPDDIRFQQSRGAGILMTTGDFVRGVRA
SIVLGIEPTRTVQDQLNPNGDANREL
>E_quercif5273_1
MMLIKTFIAFCSLIVFPVLVQLDPDYVAPRTELPYNSTIADCRAVGRARYQHSCVLAPMT
TAGPYFIPEPLRRVNIRENEIGSRMDLVIGVTNSRNCRPVSGADVYIWHANAFGNYSGFN
DLAGVQWANDGNSIPQLTSRWLRGVQRTTQTGQVRFVSIVPGWYRGRSLHIHIEIRMGNN
LVYVGQLFFTEEFGELLEQVSPYNTVTTPRTTNPDDIRFQQSRGAGILMTTGNFVRGVRA
SIVLGIEPTRTVQDQLNPNGDGNREL
>E_rubr_5748_1
MLVYNLVSIFSLIVFPVLVQSDPDYVAPRTELPYNSTIADCRAVGRARYQHSCVLAPMTT
SGPYFIPEPLRRINIRENEIGSRMDLVIGVTNSRNCRPVSGADVYIWHANAFGNYSGFND
LAGVQWANDGNSIPQLTSRWLRGVQRTTQTGQVRFVSIVPGWYRGRSLHIHIEIRMGNNL
VYVGQLFFTEEFGELLEQVSPYNTVTTPRTINPDDIRFQQSRGAGILMTTGDFVRGIRAS
IVLGIEPTRTIQDQLNPNGDGNREL
>Pcitr_IDRCD13
MLVNNLVKIFLTLFPILVKSDPDYVSPRTELPYNSTVTDCRAVGRARYQHSCVLAPMTTS
GPYFIPEPLRRVNIRENEIGSRMDLIIGVTNSRSCRPVSGADVYIWHANSFGNYSGFNDL
AGVQWANDGNSIPQLTSRWLRGVQRTTQTGQVRFISIVPGWYRGRSLHIHIEIRMGNNLV
YVGQLFFTEEFGELLEQVSPYNTVTTPRTTNPDDVRFQQSRGAGILVTTGDFARGIRASI
TLGIEPTRTVQDQLNPNGDGNREL
>P_osma_5919_1
MLVNNLVKIFLTLFPILVKSDPDYVSPRTELPYNSTVTDCRAVGRARYQHSCVLAPMTTS
GPYFIPEPLRRVNIRENEIGSRMDLIIGVTNSRSCRPVSGADVYIWHANSFGNYSGFNDL
AGVQWANDGNSIPQLTSRWLRGVQRTTQTGQVRFISIVPGWYRGRSLHIHIEIRMGNNLV
YVGQLFFTEEFGELLEQVSPYNTVTTPRTTNPDDVRFQQSRGAGILVTTGDFARGIRASI
TLGIEPTRTVQDQLNPNGDGNREL
>P_cagl_1549_1
MLVDTLVKIFLTLFPILVKSDPDYVAPRTQLPYNSTVTDCRAVGRARYQHSCVLAPMTTS
GPYFIPEPLRRVNIRENEIGSRMDLIIGVTNSRNCRPVSGADVYIWHANSFGNYSGFNDL
AGVQWANDGNSIPQLTSRWLRGVQRTTQTGQVRFISIVPGWYRGRSLHIHIEIRMGNNLV
YVGQLFFTEEFGELLEQVSPYNTVTTPRTTNPDDIRFQQSRGAGILVTTGDFARGIRASI
TLGIEPTRTVQDQLNPNGDGNREL
>P_mori_2084_1
MLVNTLVKIFLTLFPVLVQSDPDYVAPRTQLPYNSTVTDCRAVGRARYQHSCVLAPMTTS
GPYFIPEPLRRVNIRENEIGSRMDLIIGVTNSRSCRPVSGADVYIWHANSFGNYSGFNDL
AGVQWANDGNSIPQLTSRWLRGVQRTTQMGQVRFISIVPGWYRGRSLHIHIEIRMGNNLV
YVGQLFFTEEFGELLEQVSPYNTVTTPRTTNPDDVRFQQSRGAGILVTTGDFARGIRASI
TLGIEPTRTVQDQLNPNGDGNREL
>P_bamb_4072_1
MTTSGPYFIPEPLRRVNIRENEIGSRMDLIIGVTNSRNCRPVSGADVYIWHANSFGNYSG
FNDLAGVQWANDGNSIPQLTSRWLRGVQRTTQTGQVRFVSIVPGWYRGRSLHIHIEIRMG
NNLVYVGQLFFTEEFGELLEQVSPYNTVTTPRTTNPDDVRFQQSRGAGILVTTGDFARGI
RASITLGIEPTRTVQDQLNPSGDGNREL
>P_thel_2575_1
MTTSGPYFIPEPLRRVNIRENEIGSRMDLIIGVTNSRNCRPVSGADVYIWHANSFGNYSG
FNDLAGVQWANDGNSIPQLTSRWLRGVQRTTQTGQVRFISIVPGWYRGRSLHIHIEIRMA
NNLVYVGQLFFTEEFGELLEQVSPYNTVTTPRTTNPDDIRFQQSRGAGILMTTGDFARGI
RASITLGIEPTRTVQDQLNPNGDGNREL
>S_akit_1050_1
MTTSGPYFIPEQLRRVNIRENEIGSRMDLIIGVTNSRNCRPVSGADVYIWHANSFGNYSG
FNDLAGVQWANDGNSIPQLTSRWLRGVQRTTLTGQVRFVSIVPGWYRGRSLHIHIEIRMG
NNLVYVGQLFFTEEFGEMLEQISPYNTVTTPRTTNPDDIRFQQSRGAGILMTTGDFVRGV
RASITLGIEPTRTIQDQLNPNGDGNREL
>S_pusi_593_1
MFVNTLITISYLTLFPILVKSDPDYVAPRTELPYNGTITNCRAVGRARYQHSCVLAPMTT
SGPYFIPEQLRRVNIRENEIGSRMDLIIGVTNSRNCRPVSGADVYIWHANSFGNYSGFND
LAGVQWANDGNSIPQLTSRWLRGVQRTTLTGQVRFVSIVPGWYRGRSLHIHIEIRMGNNL
VYVGQLFFTEEFGEMLEQISPYNTVTTPRTTNPDDIRFQQSRGAGILMTTGDFVRGVRAS
ITLGIEPTRTIQDQLNPNGDGNREL
>S_bamb_3254_1
MLIKTLITISCLTLFPILVKSDPDYVAPRTELPYNSTVTDCRAVGRARYQHSCVLAPMTT
SGPYFIPEPLRRINIRENEIGSRMDLIIGVTNSRNCRPVSGADVYIWHANSFGNYSGFND
LAGVQWANDGNSIPQLTSRWLRGVQRTTLTGQVRFVSIVPGWYRGRSLHIHIEIRMGNNL
VYVGQLFFTEEFGQMLEQISPYNTVTTPRTTNPDDIRFQQSRGAGILMTTGDFVRGIRAS
ITLGIEPTRTIQDQLNPTGDGNREL
>E_smit_10223_1
MLVNILIPVCSLIVFPVLVQSDPDYVLPRTELPYNSTVADCKAVGRARYQHSCVLAPMTT
AGPYFIPEPLRRVNIRENEIGSRMDLIIGVTNSRNCRPVSGADVYIWHANAFGNYSGFND
LAGVQWANDGNSIPQLTSRWLRGVQRTTQTGQVRFVSIVPGWYRGRSLHIHIEIRMGNNL
VYVGQLFFTEEFGELLEQVSPYNTVTTPRTTNPDDIRFQQARGAGILTTTGDFVRGIRAS
IILGIEPTRTVQDQLNPNGDGNREL
>E_diss_2744_1
MLVNTLITICSLIVLPVLVLSDPDYVASRTELPYNSTITNCRAVGRARYQHSCVLAPMVT
AGPYFIPEPLRRINIRENEIGSRMDLIIGVTNSRNCRPVSGADVYIWHANSFGNYSGFND
LAGVQWANDGNSIPQLTSRWLRGVQRTTQTGLVRFVSIVPGWYRGRSLHIHIEIRMGNNL
VYVGQLFFTEEFGELLEQVSPYNTVTTPRTTNPDDIRFQQARGAGILTTTGDFVRGVRAS
IILGIEPTRTVQDQLNPNGDGNREL
>O_biha_1461_1
MVTAGPYFIPEPLRRINIRENEIGSRMDLMIGVTNSQNCRPVAGADVYIWHANAFGNYSG
FNDLAGVQWANDGNSIPQLTSRWLRGVQRTTQSGLVRFVSIVPGWYRGRSLHIHIEIRMG
QNLVYVGQLFFTEEFGELLEQVSPYNTVTTPRTTNPDDIRFQQARGAGILTTTGDFVRGI
RATITLGVEPTRTVADQLNPNGDGNREL
>S_reck_3718_1
MLVNLLITIISCLTVSVKSDPDYVAPRTELPYNSTVTDCRAVGRARYQHSCVLAPMTTSG
PYFIPEPLRRVNIRENEIGSRMDLIIGVTNSRNCRPVSGADVYIWHANPFGNYSGFNDLA
GVQWANDGNSIPQLTSRWLRGVQRTSLNGQVRFISIVPGWYRGRSLHIHIEIRMGNNLVY
VGQLFFTEEFGELLEQVSPYNTVTTPRTTNPDDIRFQQSRGAGILMTTGDFVRGIRASIT
LGIEPTRTVQDQLNPNGDGNREL
>Y_sapp_2226_1
MLVKTLITISCLTLLPIFVKSDPDYVAPRTELPYNGTVTDCRAVGRARYQHSCVLAPMTT
SGPYFIPEPLRRVNIRENEIGSRMDLTIGVTNSRNCRPVSGADVYIWHANSFGNYSGFND
LAGVQWANDGNSIPQLTTRWLRGVQRTSATGQVRFVSIVPGWYRGRSLHIHIEIRMGNNL
VYVGQLFFTEEFGQMLEQISPYNTVTTPRTTNPDDIRFQQSRGAGILTTTGNFVRGIRAS
IILGIEPTRTVQDQLNPNGDGNREL
>E_sugi_1776_1
MLINSLIAICSLIVFPVLVQSDPDYVAPRTELPYNSTVTDCRAVGRARYQHSCVLAPMTT
AGPYFIPEPLRRVTIRENEIGARMDLMIGVTNSRNCRPVPGADVYVWHANAFGNYSGFND
LAGVQWANDGNSIPQLTSRWLRGVQRTSQTGQVRFVSIVPGWYRGRSLHIHIEIRMGNNL
VYVGQLFFTEEFGELLEQVSPYNTATTPRTTNPDDIRFQQSRGAGILMTTGDFVRGIRAS
IVLGIEPTRTVQDQLNPNGDGNRELR
>E_afri_575_1
MYTNSLRTLLLFVVLSSLALADPDYVSPRTELPYNSSITNCRSMGRARFQHSCVLAPMVT
AGPYFIPEPLRRVNIRENEIGSRMDLFIGVTNSRNCRPVPNADVYIWHANAFGNYSGFND
LAGVQWANDGNSIPQLTSRWLRGVQRTGQTGQVRFLSIVPGWYRGRSLHLHIEIRMGNNL
VYVGQLFFSEEFGELLEQVSPYNTVTTPRTTNPDDIRFQQARGAGVLTTTGDFVRGVRAS
ITLGIEPTRTVSDQLNPNGDGNREI
>S_lesp_17460_1
MIKILIAISWFTLFPALVKSDPDYVLPRTPLPYNSTITDCRAVGRSRYQHSCVLAPMTTA
GPYFIPEPLRRINIRENEIGSRMDLVIGVTNSRNCRPISGADVYIWHANAFGNYSGFNDL
AGVQWANDGNSIPQLTSRWLRGVQRTTGSGQVRFVSIVPGWYRGRSLHIHIEIRMGNNLV
YVGQLFFTEEFGELLEQISPYNTVTTPRTTNPDDIRFQQARGAGILMTTGDFARGIRASI
TLGIDQSRTVQDQLNPNGDGNREL
>S_schi_6284_1
MIKTLIAICWSTLFPILVKSDPDYVSPRTPLAYNSTVTDCRAVGRSRYQHSCVLAPMVTA
GPYFIPEPLRRINMRENEIGSRMDLAIGVTDSRNCGPVSGADVYIWHANAFGNYSGFNDL
AGVQWASDGNSIPQLTSRWLRGIQRTTRNGQVRFISIVPGWYRGRSLHLHIEIRIGNNLV
YVGQLFFTEEFGQLLEQISPYNTVTTPRTTNPDDIRFQQARGAGILMTTGDFTRGIRASI
TLGIDQTKTVQDQLNPNGDGNREL
>S_cela_316_1
MLTCTLIAIALAVFPAFVTSDPDYVLERTALPYNGTLANCQAVGRARYQHSCVLAPMVTA
GPYFIPEPLRRVNIRENEIGSRMDLYIGVTNAQNCRPVPNADVYIWHANAFGNYSGFNDL
AGVQWANDGNSIPQLTSRWLRGVQRTGLNGQVRFVSIVPGWYRGRSLHIHIEIRMGNNLV
YVGQLFFTEEFGELLEQVSPYNQVTTPRTTNPDDVRFQQARGAGMLTTTGNFARGIRASI
TLGIEPTRTVQDQLNPNGDGNREL
>S_saha_2285_1
MLTCTLIAIALAVFPAFVTSDPDYVLERTALPYNGTLANCQAVGRARYQHSCVLAPMVTA
GPYFIPEPLRRVNIRENEIGSRMDLYIGVTNAQNCRPVPNADVYIWHANSFGNYSGFNDL
AGVQWANDGNSIPQLTSRWLRGVQRTGLNGQVRFVSIVPGWYRGRSLHIHIEIRMGNNLV
YVGQLFFTEEFGELLEQVSPYNQVTTPRTTNPDDVRFQQARGAGMLTTTGNFARGIRASI
TLGVEPTRTVQDQLNPNGDGNREL
>S_long_3647_1
MLTCTLIAIALAVFPAFVTSDPDYVLERTALPYNGTLANCQAVGRARYQHSCVLAPMVTA
GPYFIPEPLRRVNIRENEIGSRMDLYIGVTNAQNCRPVPNADVYIWHANAFGNYSGFNDL
AGVQWANDGNSIPQLTSRWLRGVQRTGLTGQVRFVSIVPGWYRGRSLHIHIEIRMGNNLV
YVGQLFFTEEFGELLEQVSPYNQVTTPRTTNPDDVRFQQARGAGMLTTTGNFARGIRASI
TLGVEPTRTVQDQLNPNGDGNREL
>S_misc_3233_1
MLTCTLIAIALAVFPAFVASDPDYVLERTALPYNGTLANCQAVGRARYQHSCVLAPMVTA
GPYFIPEPLRRVNIRENEIGSRMDLYIGVTNAQNCRPVPNADVYIWHANAFGNYSGFNDL
AGVQWANDGNSIPQLTSRWLRGVQRTGLTGQVRFVSIVPGWYRGRSLHIHIEIRMGNNLV
YVGQLFFTEEFGELLEQVSPYNQVTTPRTTNPDDVRFQQARGAGMLTTTGNFARGIRASI
TLGVEPTRTVQDQLNPNGDGNREL
>S_taka_1769_1
MLTCTLIAIALAVFPTFVTSDPDYVLERTALPYNGTLANCQAVGRARYQHSCVLAPMVTA
GPYFIPEPLRRVNIRENEIGSRMDLYIGVTNAQNCRPVSNADVYIWHANAFGNYSGFNDL
AGVQWANDGNSIPQLTSRWLRGVQRTGLNGQVRFVSIVPGWYRGRSLHIHIEIRMGNNLV
YVGQLFFTEEFGELLEQVSPYNQVTTPRTTNPDDVRFQQARGAGMLTTTGNFARGIRASI
TLGIEPTRTVQDQLNPNGDGNREL
>E_uchi_1957_1
MLANILITIYCLILFPLLVKSDPDYVSPRTELPYNSTITDCRAVGRARYQHSCVLAPMTT
AGPYFIPEELRRVNIRENEIGSAMTLMIRVTNARNCRPVSGADVYIWHANSFGNYSGFND
LAGVQWANDGNSIPQLTSRWLRGVQRTNQNGQVRFVSIVPGWYRGRSLHLHIEIRMGNNL
VHVGQLFFTEEFGQLLEQVSPYNTVTTPRTTNPDDIRFQQARGAGIMMTTGDFVRGVRAS
ITLGIEPTRTVQDQLNPNGDGNREL
>S_gilv_1582_1
MLVNTAITVYFLTLFIVLVKSDPDYVGPRTELPYNSTVADCSAVGRARYQHSCVLAPMTT
AGPYFILHDMLRRVNIRENEIGSRMDLIIGITNSRNCRPVSGADVYIWHANAFGNYSGFN
DLAGVQWANDGNSIPQLTSRWLRGVQRTTQTGLVRFVSIVPGWYRGRSLHIHIEVRMGNN
LVYVGQLFFTEEFGELLEQVSPYNTVTTPRTVNPDDIRFQQSRGAGILTTTGDFVRGVRA
AITLGIEPTRTVQDQLNPNGDGSREL
>S_shii_3828_1
MLVIILSTVYCLILFPVLVKSDPDYVGPRTALPYNSTVTNCAAVGRARYQHSCVLAPMTT
AGPYFIIHDMLRRVNIRENEIGARMDLIIGVTNSRNCQPVSGADVYIWHANAFGNYSGFN
DLAGVQWANDGNSIPQLTSRWLRGVQRTTQNGLVRFISIVPGWYRGRSLHIHIEVRMGNN
LVYVGQLFFTEEFGELLEQVSPYNTVTTPRNVNPDDIRFQQARGAGILTTTGDFVRGVRA
TITLGIEPTRTIQDQLNPNGDGNREL
>O_amie_143_1
MLINTLIYCLFTIVLVKSDPDYFGSRTELEYNSSVVDCQIVSRARSQHSCVLAPMTTSGP
YFIPSALRRVNIRENEIGVRMDLRIAVTNAHNCQPVSGADVYIWQANAFGNYSGFNDLAG
VQWANDGNSIPQLSSHWLRGVQRTSNNGQVRFVSIVPGWYRGRSLHLHIEIRMGQNLVHV
GQLFFSEEFGELLEKVSPYNTVTTPRTVNPDDIRFQQSRGAGVLTTTGNFVRGIRASITL
GIDTSRTVQDQLNPNGDGPREL
>O_goto_4155_1
MLINTLIYCLFTVILVKSDPDYVGSRTELEYSSSVLDCQTVSRARSQHSCVLAPMTTSGP
YFIPSALRRVNIRENEIGVRMDLRIAVTNAHNCQPVSGADVYIWQANAFGNYSGFNDLAG
VQWANDGNSIPQLSSHWLRGVQRTSNNGQVRFVSIVPGWYRGRSLHLHIEIRMGQNLVHV
GQLFFSEEFGELLEKVSPYNTVTTPRTVNPDDIRFQQSRGAGVLTTTGNFVRGIRASITL
GIDTSRTVQDQLNPNGDGPREL
>O_came_1654_1
MLINTLIYCLFTIVLVKSDPDYVGSRTELEYNSSVVDCKIVSRARSQHSCVLAPMTTSGP
YFIPSALRRVNIRENEIGVRMDLRIAVTNAHNCQPVSGSDVYIWQANAFGNYSGFNDLAG
VQWANDGNSIPQLSSHWLRGVQRTSNNGQVRFVSIVPGWYRGRSLHLHIEIRMGQNLVHV
GQLFFSEEFGELLEKVSPYNTVMTPRTVNPDDIRFQQSRGAGVLTITGNFVRGIRASITL
GIDTSRTVQDQLNPNGDGPREL
>O_ilic_4688_1
MLINTLIYCLFSIVLVKSDPDYVDSRTELEYNSSVVDCQIVSRARSQHSCVLAPMTTSGP
YFIPSALRRVNIRENEIGVRMDLRIAVTNAHNCQPVSGADVYIWQANAFGNYSGFNDLAG
VQWANDGNSIPQLSSHWLRGVQQTGNNGQVRFVSIVPGWYRGRSLHLHIEIRMGQNLVHV
GQLFFSEEFGELLEKVSPYNTVTTPRTVNPDDIRFQQSRGAGVLTITGNFVRGIRASITL
GIDTSRTVRDQLNPNGDGPREL
>O_coff_3914_1
MLFNTLIFYLFTIGLVKSDPDYVDSRTELEYNSSVVDCQIVSRARSQHSCVLAPMTTSGP
YFIPSAFRRVNIRENEIGVRMDLRIAVTNAHNCQPVSGADVYIWQANAFGNYSGFNDLAG
VQWANDGNSIPQLSSHWLRGVQRTSNNGQVRFVSIVPGWYRGRSLHLHIEIRMGQNLVHV
GQLFFSEEFGELLEKVSPYNTVTTPRTVNPDDIRFQQSRGAGVLTTTGNFVRGIRASIVL
GIDTSRTVQDQLNPNGDGPREL
>O_hond_1937_1
MLINTLIYCLFTIVVVKSDPDYVGSRTELKYNSSIADCKIVSRARSQHSCVLAPMTTSGP
YFMLTALRRSNIRENEIGVRMDLRITVNNAHNCQPVSGADVYVWQANAFGNYSGFNDLAG
VQWASDGQSIPQLSSHWLRGIQQTGNNGQVRFVSIVPGWYRGRSLHLHVEVRMGQSLVHV
GQLFFSEEFGQLLEKISPYNTNTTPRTVNPDDIRFQQSRGAGVLTTTGNFVRGIRASITL
GVDTSRTVQDQLNPNGDGPREL
>bryot10g0011
MMRNFFTLVLVSVMTFVSSDPHTQGTPLYHNQTIVNCARFKRAANQHQCVLAPISTEGPY
FITNDLERSDITEGKKGIKLNLEIILTNAADCTPVPDAIVHIWQSDALGEYSGFLQPSGP
KLSDGRLKPQNKLTFLRGYQVSDQDGRTFFQTIVPGWYDGRTIHIHIEVTRGQNVVYIGQ
FYFTERFTRKMAQLSPYSTNTKRRLVNERDHIFPRDNGIQTVLKVAGDLRREVRSRIVVG
IDPEASETPDFKG
>bryot24g00550
MNLKLSSSFVIFIVTSMSNALTSGVNDEKLRDTDTVSNSSIADCSSLSRSKRQYHCVLAP
RSTEGPYFIPDDLKRSDIRERKQGIPLKLEIFITDANDCSPISGAIVHVWQADALGHYSG
FSGPIDFSNRGNKPSSSERFLRGYQVTDNSGRVDFTTIVPGWYRGRTMHIHLEINRGSRV
VYIGQLFFSDKFSQMVSRMSPYSSSRSYRVTNDEDGVYTHSNGASTTLSLSGSPRNNLRS
TITLGISSPKGRNS
>bryot13g00140
MRSYSLLFSLYISIICLCFQKIVCDPHFGFDRKSLNYNQTVINCAHHGRSLLQHSCVLAP
MSVEGPYFIPGDMERSDISEGMPGVPLEMTIGLVNAANCEPVTGAIVHLWNCDADGEYSG
FDSSIPFSPDLSHLRVRLPPINDKRYLRGYQITDHEGMVRFRSIVPGWYAPRTMHIHLEV
NIGDAVVHIGQLYFEENFSKMIEQTEPYVRNIKERRTNQQDGIYLHEGGEQTTLELSGDI
ENGFNFKVILGIDA
>bryot73g00190
MKSFSSALVIVVACLCFQMITCHPDHYEFGRKSLNYNKTVINCARRGRSLLQHSCVLAPT
AVEGPYYIPGDLKRSDISENMPGIPLEITIGLVDAENCSPVSGAIVHVWQCDADGEYSGY
DSSIPLPNYPLVRLPPVNDKRYLRGFQITDHEGMVKFTSIVPGWYAGRTMHIHLEVNLGN
TVVHIGQLYFDEKFSKMIEQVEPYVRNPNERLTNQRDGHYLHEGGDQTTVKMSGQIESGF
RTNVILGIHV
>B_prae_11297_1
MCDALGVYSGFDELYAESQFTVRHKVQNDRRYLRGYQMTDENGKVTFQAIVPGWYVDRTP
HVHLEVSVGNEGKVAYIGQFYFDEELYKTVAKTEPYSESKVKRMPNDDDILFVEGFGSQA
LLETEGDLTGLRSTVIVGLDPTHSFNVSLGLGAAIINNHNQG
>B_prae_2296_1
MCDALGVYSGFDDLYAESAFTVRHKVQNEKRFLRGYQISDDNGQVFFQTIVPGWYDDRTT
HLHVEVTLGDETKVSYIGQFYFAEELSKMVATIKPYSESKIKRMTNDEDIIFVDGFGRES
MLETEGDLTGLRSTVVVGLDPKHSFNVSMGLEEAIGINQG
>B_prae_1163_1
MMLGHNLLVISLTLTVLVTLAASDPDRAGKKIPHDASVVNCARYRREANQHQCVLSPIAI
EGPAYIVDDELERSDITEGKSGIPFNLTFIIIDATTCQPIPQARVHTWMCDALGEYSGLD
DLYAESVKAVRHKVQNDKRFLRGFQTSDDNGKVTFQTIIPGWYPARTSHVHVEVTLGDED
KLVYIGQFYFAEELTQMVATTKPYSDNKVTRLTNDIDIFFLEGNGREAIVDIEGDLTGFQ
ATVVVGLDPEHTYRASIQLNDVVEINQG
>B_prae_2706_1
MFGHNLLVIALHLTVLVTLARCDPDFAGKKIPHDASVVNCARYKWETNQHQCVLSPVAIE
GPAYIVDDGLERSVIREGKQGVPLNLTFIITDATSCQPIPQARVHVWMCDAFGVYSGLDD
LFAESPAVVRHKPQNDKRFLRGYQITDDNGKVSFQTIVPGWYATRTIHIHLEVTLGDEGK
VAYIGQLYISESLSQMIATIKPYSESTIIRRTNDIDRHFLGANGNQTTLVTEGDLTGLQS
TVIVGLDPKHSLNVGMALSDAMEINQG
>B_prae_7654_1
MITDATACKPIPKARVHTWMCDAFGVYSGFDYLYAESPFTVRHKPQNPDRFLRGYQISDD
NGEVTFQTIIPGWYADRTTHIHIEVNLGDEGNVTYIGQFYFAEEFTQLIAATKPYSESQT
KRMTNDIDLIYVEGRGSESVLPVEGDLTGFRSTLVVGLDPNHSIRMYPGLKEATPYNNYN
KD
>Pcitr_IDRCD9
VNCDYFGKSFQPIDHNNTVINCARFARSANQHKCVLSPQSIEGPYFIDEKLSRSDIREGR
SGAVLSLTLQITDASNCEALSGYNVYIWHADAVGEYSAFPDHNNLTPLDDGRNKPQNSDR
YLRGSQTTDSNGKVQFTTIIPGWYAGRSVHIHVEVHNPNDGGKILYTGQLYFEEKLIQRI
ARTSPYTSNRNRRTTNSRDGIYRHDRGSETTLEVTNSNNNL
>A_firm_469_3
MIKLVLGAVLSALAFGGTAADSERPGRYLEHDSTVTNCAKYKREANQHTCVLAPFNTEGP
YFLTDDLERSDITEGLAGVPLELKLTMVHSGDCTPLSNFFVHLWHASPIGAYSGVGPFDP
PPGPGKGQGGFGGRGGPKGPGGFGGPGGFGDGMGPGAGGRPTPVSDERFLRGYQVSDANG
EVTFKTVLPGWYEGRALHLHVEVYPKNTTKSADITYVGQIFFKTELPSELKLIEPYSSNK
NRITLNEDDEIYPNHGDMTLAQLKQIGDGYMTSMIFGLDPEASSKSQQ
>E_afri_11378_1
MVKLFVTLVLCAVVGVSLADPERPGRYLEHNRKVVNCAKYKREANQHTCVLAPFNTEGPY
FLPDDLERSDITDGQEGIPFELNLAMVHSGDCAPLADMYVHIWHASATGKYSGVGSMGPP
PGGFNGTGGFGGPGGPGGRGGRRPEGQQGGQEGPGGRGGPGGPGGPGGRGRPGGRGGEAG
GMGPGGGGRPTPVSDERFLRGYQVSNENGEVNFKTVIPGWYAGRCIHIHIEVYPKNTTER
ADITYVGQIFFKTELPNELKLIEPYSTNTARITLNENDGIFRNHGDETIAQLEQSANGYK
ASMVFGLDPSASKQTSPQV
>E_afri_18432_1
MAKLLLASLFCFAVGVTLADPERPGRFLDHDRKVANCAKYKREANQPSCVLAPFETEGPY
FLPDDYERSDITDGQSGVPLELKLSMVHAGDCTPLEGMFVHIWHANALGSYSGVGPLGPP
PGSNGSAGKGPASRGKPG
>E_asia_1373_1
MGKLIITCVLITIIGVTLADPHRPGKYIEHDRTVVNCAKYKREANQHQCVLSPFNTEGPF
YLPDDHERSDITDGQVGVGLDLTINVVNSNDCNPMENMYVHLWHTNAVGKYSGVNNAGGG
GGPPGGQSGGQGGMGGPGGPGRHGGPGGMGGFGGPGGMGGPGGPGGMGGFGG
>S_cerc_922_1
MGKLIVTCVLITIIGVTLADPHRPGKYIEHDRTVVNCAKYKREANQHQCVLSPFNTEGPF
YLPDDHERSDITDGQAGVGLDLTINVVNSNDCNPMENMYVHIWHTNAVGKYSGVNNGGGP
PGGQRNGTDRRPPGGQDGQGGPGGPGGPGGPGGRRPGGAGGMGGPGGGGGG
>S_cerc_923_1
MGKLIVTCVLITIIGVTLADPHRPGKYIEHDRTVVNCAKYKREANQHQCVLSPFNTEGPF
YLPDDHERSDITDGQAGVGLDLTINVVNSNDCNPMENMYVHIWHTNAVGKYSGVNNGGGP
PGGQRNGTDRRPPGGQDGQGGPGGPGGPGGPGGPGGPGGRRPGGAGGMGGPGGGGGG
>E_rubr_2274_1
MSKLIVACVLIVAFGVCLADPHRPGKFIEHDRTVINCAKYKREANQHSCVLSTFNTEGPF
YLPDDHERSDITDGQVGVPLDLTLNIVNSNDCTPLENMYVHIWHTNAVGKYSGVRNMGGE
SGGQGGPGRQGGRGGQGGP
>E_rubr_2276_1
MSKLIVACVLIVAFGVCLADPHRPGKFIEHDRTVINCAKYKREANQHSCVLSTFNTEGPF
YLPDDHERSDITDGQVGVPLDLTLNIVNSNDCTPLENMYVHIWHTNAVGKYSGVRNMGGE
SGGQGGPGRQGGPGRQGGRGGQGGP
>E_rubr_2275_1
MSKLIVACVLIVAFGVCLADPHRPGKFIEHDRTVINCAKYKREANQHSCVLSTFNTEGPF
YLPDDHERSDITDGQVGVPLDLTLNIVNSNDCTPLENMYVHIWHTNAVGKYSGVRNMGGE
SGGQGGPGGFGGPGGQGGPGGF
>S_shii_2894_1
MSKIILACVFLTLFGLTLADHHRPGKFIEHDRTVVNCAKYKREANQHSCVLSAFNTEGPF
FLPDDFERSSITDGQPGIPLRLTINLVNSNDCTPLENMYIHIWHTNATGMYSGVNNLMMS
GFGEPGGPGGPGGFGGPGGPGGFGGPGGPGGMGPFGGQDGMNETGGIFGPDGPFGPNGYF
GPDGIQFNDSFTFQDLADMFGFNDTDFMVVHGPGENGMGGMRPQAINTDRFCRGYQITDS
NGQVTFDTIVPAWYDGRCMHIHVEVYKSTSTQANDITYVGQLFFDRDLPNQLKLIYPYSD
NDQRIFYNDNDFIYNNRGNETLLDLHPNGNGYSASMTFGINPDAVKAD
>P_thel_82_1
MVKLIVTCVLISIIGSSFADPDRPGKYLEHDRTVISCAKYKREANQHQCVLSPFNTEGPF
YLPDDHERSDITDGQPGIYLDLNINVVNSNDCSPMENMYVHLWHTNAVGKYSGVNNGGGG
GGGGGGPPGSNGQGGPGGSGGQGGFGGQGGFGGPGGSGEQGGFGGQGGFGGPGGFG
>P_thel_86_1
MVKLIVTCVLISIIGSSFADPDRPGKYLEHDRTVISCAKYKREANQHQCVLSPFNTEGPF
YLPDDHERSDITDGQPGIYLDLNINVVNSNDCSPMENMYVHLWHTNAVGKYSGVNNGGGG
PPGSNGQGGPGGSGGQGGFGGQGGFGGPGGSGEQGGFGGQGGFGGPGGFG
>E_prun_55_2
MGKIVLACVLFTLVSVSLADPHRPGKYLEHNRTVVNCAKYKREANQHSCVLSPFNTEGPY
FLPDDLQRSDITDGQVGIPYSFTVNLVNSNDCSPLAGMYVHLWHVNAIGEYSGVNNGGAG
QGGQGGMGQGGPPGFGQQGGFGQQQQGGFGGPGGMGGFGPGGQGGMGGPGGPSGPGNMGG
GGGGGGRPTPTTDERFLRGYQVTDANGQASFTTIIPGWYSGRCMHMHTSTRIP
>E_smit_6535_1
MSKIVLVCVLFTIVGVSLADPHRPGKYLQHNRTVVNCAKYKREANQHSCVLSPFNTEGPY
FLPDDLERSDITDGQVGIPYDFTVNLVNSNDCTPLAGMFVHLWHVNAIGEYSGVNNGGGG
PPGGQGGQGGQGGQGGPGGQGGQGGQGGQGG
>E_unca_1273_2
MGKIVFACVLFTLVGVSLADPHRPGTFLEHNRTVVNCAKYKREANQHSCVLSPFNTEGPY
FLPDDLQRSDIVDGQVGIPYSFTVNLVNSNDCSPLAGMYVHLWHVNAVGEYSGVNNGGGG
PPGGQGPPDFGQQQGGFGQQQQGGFGGGPGGMGGFGPGGGQGGFGPGGGQGGFGTGGRGQ
GNMGGMGGPGDGGRPTPTTDERFLRGYQVTDANGQASFTTIIPGWYSGRCMHMHIEVYPK
NTTDQSDISYVGQIFFPSDYPASLKLIEPYTQNRNNLVLNENDGIF
>E_unca_1274_2
MGKIVFACVLFTLVGVSLADPHRPGTFLEHNRTVVNCAKYKREANQHSCVLSPFNTEGPY
FLPDDLQRSDIVDGQVGIPYSFTVNLVNSNDCSPLAGMYVHLWHVNAVGEYSGVNNGGGG
PPGGQGPPDFGQQQGGFGQQQQGGFGGGPGGMGGFGPGGGQGGFGTGGRGQGNMGGMGGP
GDGGRPTPTTDERFLRGYQVTDANGQASFTTIIPGWYSGRCMHMHIEVYPKNTTDQSDIS
YVGQIFFPSDYPASLKLIEPYTQNRNNLVLNENDGIF
>S_cerc_2080_1
MSKIVFACVLFTFVGVSLADPHRPGTFLEHNRTVINCAKYKREANQHSCVLSPFNTEGPY
FLPDDLQRSDITDGQVGIPFSFTVKLVNSNDCNPLVGMYVHLWHVNAVGEYSGVNNGGGG
PPGGQGGPGGPGQQGGFGGQGGQG
>E_uchi_53_1
MVKIVLACVLFAVIGVSLADPHRPGKYLAHNRTVVNCAKYKREANQHSCVLSPLNTEGPY
FLPDDLERSDIVDGQAGIPYRVTVNVVNSNDCNPLADMYVHLWHVNAIGEYSGVSNGGAG
QGPASGGQEGMGGMGGPPPGFGQQGGFGGQQQGGFGGQQGGFGGQQGGQQQGAFGQQGGF
GGPPGGFGGQQQGGYGQQQQQQGGFGGPGGMGGPEGMGGPGGMGGPGGMDGPGGMGGPGG
MGGDMGGRPTPSNDDRFLRGYQVTDENGQVSFNTIVPGYYSGRAMHMHIEVYPRNTTERN
EIVYVGQIFFDTDVPNSLKLIEPYSQNRNTLILNDNDSIYNNHGYETKVVLDTVENGYES
SITFGINPDAGSTINQ
>E_uchi_52_1
MVKIVLACVLFAVIGVSLADYHRPGKYLEHDRTVINCAKYKREANQHSCVLAPFNTEGPY
FLPDDWERSDITDGQSGIITNLTINLVNSNDCTPLAGMYVHIWHANALGDYSGVGPLGPP
PGGNGGQGDKGGMGVPPGGFGGQQGFGQQEGGFGGQQGGFGGQQGGFGGPGGMGGPGGMG
GPGGMGGPWSTRFRSTRGRI
>E_uchi_54_1
MVKIVLACVLFAVIGVSLADYHRPGKYLEHDRTVINCAKYKREANQHSCVLAPFNTEGPY
FLPDDWERSDITDGQSGIITNLTINLVNSNDCTPLAGMYVHIWHANALGDYSGVGPLGPP
PGGNGGQGDKGGMGVPPGGFGGQQGFGQQEGGFGGQQGGFGGQQGGFGGPGGMGGPGGMG
GPGGMGGPGGMGGPGGMDGPGGMGGGMGGRPTPVNDERFLRGYQVTDENGQVSFTTIIPG
WYSGRAMHIHVEVFARNTTERNESSYVGQIFFESNLPNELKLIEPYSQNTMFLILNEDDS
IYKNHGSETQVTLN
>S_shii_4895_1
MGKIVLTCVLLTIFGVTLADHHRPGKFIDHDRTVVDCARYKREANQHSCVLSAFNTEGPF
FLPDDWKRSTLDDGQPGIPLHLTINLVNSNDCTPLENMYVHIWHTNATGIYSGVDNINTY
AGLEGLIGPGGFGGAGGAGGMGGMGGPGGQGGFGGPGGAG
>S_shii_1371_2
MGKIVLACVLLTLVGVVLADHYRPGKYLHHDRTVVNCAKYKREANQHSCVLSAFNTEGPF
FLPSDWYRSDLTDGEIGIPLSLTINMVNANDCTPIENLYVHIWHANATGQYSGVDNMMGG
PGGPGGPGEFGGFGGFGGPDGSNGTGGPGGFGGPGGPGGFGGSNGAGGPGGAGGPGGFGG
PGGPGGFGGPGGPGGPGNGTEPAHDRPTAVTDDRFLRGYQLTDSNGQVFFKTIIPGWYTG
RSLHIHMEVFSSNTTSETDITYVGQIFFEQDLPLRLQLIDPYSTTRQQLMLNDVDNVYAN
RGNESLLDLIPDGEGYVSSVTFGINPDDRAHEYGPRP
>S_shii_1372_2
MGKIVLACVLLTLVGVVLADHYRPGKYLHHDRTVVNCAKYKREANQHSCVLSAFNTEGPF
FLPSDWYRSDLTDGEIGIPLSLTINMVNANDCTPIENLYVHIWHANATGQYSGVQNFGGP
GGSGGSGGPGGPGGPGGSGGPGGFGGPDGSNGTGGPGRPGSPGGSNRPGSGNGTRPAHDR
PTAVTDDRFLRGYQLTDSNGQVFFKTIIPGWYTGRSLHIHMEVFSSNTTSETDITYVGQI
FFEQDLPLRLQLIDPYSTTRQQLMLNDVDNVYANRGNESLLDLIPDGEGYVSSVTFGINP
DDRAHEYGPRP
>E_asia_4658_1
MGGGGGGGGGRPTPVSDERFLRGYQVTDSNGKVNFKTILPGWYTGRCLHMHIEVYPKNTT
ERADILYVGQIFFKNEMPNELKLIDPYSTNTQKVTLNENDGIYRNHGNETILNLIANGND
FSSSLTFGIDPTAKVTPH
>S_cerc_733_1
MGGPGGGGGGGGGGGGRPTPVSDERFLRGYQVTDSNGQVNFKTIIPGWYTGRCLHIHIEV
YPKNSTERADISYVGQMFFKTEMPNELKLIDPYSTNTQRVTLNENDGIYRNHGNETILNL
VSKGNDFSSSLTFGIDPTAKVIPH
>E_quer_556_2
MENMYVHLWHTNALGKYSGVNNGGGPPGNGQGGFGGAPGNGTDARRPPGGQGGPGGQGGQ
GGPGGQRGPGGQGGPGGPGGERPDFGAMGGGGGGGGGGRPTPVSDERFLRGYQVTDANGQ
VNFKTIIPGWYTSRALHMHMEVYPKNSTERADIIYVGQIFFKNEMPNELKLIDPYSNNNQ
QITLNENDGIFRNHGNETTLNLIAQGNGFSSSLTFGIDPTAKVTPH
>E_quer_557_2
MENMYVHLWHTNALGKYSGVNNGGGPPGNGQGGFGGAPGNGTDARRPPGGQGGPGGQGGP
GGQGGPGGQGGQGGPGGQRGPGGQGGPGGPGGERPDFGAMGGGGGGGGGGRPTPVSDERF
LRGYQVTDANGQVNFKTIIPGWYTSRALHMHMEVYPKNSTERADIIYVGQIFFKNEMPNE
LKLIDPYSNNNQQITLNENDGIFRNHGNETTLNLIAQGNGFSSSLTFGIDPTAKVTPH
>E_quer_558_2
MENMYVHLWHTNALGKYSGVNNGGGPPGNGQGGFGGAPGNGTDARRPPGGQGGPGGQGGP
GGQGGPGGQGGQGGPGGQGGPGGPGGERPDFGAMGGGGGGGGGGRPTPVSDERFLRGYQV
TDANGQVNFKTIIPGWYTSRALHMHMEVYPKNSTERADIIYVGQIFFKNEMPNELKLIDP
YSNNNQQITLNENDGIFRNHGNETTLNLIAQGNGFSSSLTFGIDPTAKVTPH
>E_quer_559_1
MENMYVHLWHTNALGKYSGVNNGGGGSGGGGPPGNGTDARRKPGGKGGPGGKRPNSGGKG
GGGGGGGRPTPASDERFLRGYQVTDANGQVNFKTILPGWYSGRCLHMHIEVYPKNSTERA
DISYVGQIFFKTEMPNELKLIDPYSNNNQRVTLNENDGIFKNHGNETILNMVSQGNGFSS
SLTLGIDPTAKVTPH
>E_smit_5555_2
MSKFILTCVLFTVLGISVADPHRPGKYLEHNRKVVNCEKYKREANQHSCVLSPFNTEGPF
YLPDDHERSDITDGQVGVPLDLTINVVNSNDCNPIENMYVHIWHTNALGKYSGVNNGGGP
PGGSEGSRRPGGQGGPGGPGGPGGPGGPGGREDPGRIQPGGGSGGGGGRPTPVTDERFLR
GYQITDSNGQVNFKTILPGWYTGRCLHIHIEVYPKNSTERADIMYVGQIFFKNEMPNELK
LIEPYSSNTQRVTYNENDGIYKNHGNETILNLLTQGSGYASALTLGIDPDAKVIPH
>E_diss_641_1
MGKLIVACLLITIIGVTLADPHRPGKFIEHDRTVVNCAKYKREANQHQCVLSPFNTEGPF
YLPDDHERSDITDGQPGAILDLKINVVNSNDCNPMDNMYVHIWHTNAIGEYSGVNNGGPP
GFEQGRGNDTEHDRRPHEGPGGPGGPGGPGRPGGPGGPGGLEGQRPGGGGGGGGGGGRPT
PVSDERFCRGYQVTDSNGIVNFKTIIPGWYSGRCIHIHIEVYPKNSTEQADILYVGQIFF
KNEMPDELQLINPYSTNTQRITYNNNDGIYKNHGDETTLNLVSQGNSFSSEITFGIDPTA
KVTPY
>E_rubr_1670_1
MGGESGGQGGPGRQGGRGGQGGPGSGRGPSSGGMGPGGGGRPTPVSDERFLRGYQMTDAN
GQVNFKTIIPGWYSGRCLHIHIEVYPKNSTERADIIYVGQIFFKNEMPNELELIDPYSTN
KQKITYNDHDGIYRNHGNETLLDLVSQGNGFSSSLTFGIDPNSKVTPQD
>E_rubr_1671_1
MGGESGGQGGPGRQGGPGRQGGRGGQGGPGSGRGPSSGGMGPGGGGRPTPVSDERFLRGY
QMTDANGQVNFKTIIPGWYSGRCLHIHIEVYPKNSTERADIIYVGQIFFKNEMPNELELI
DPYSTNKQKITYNDHDGIYRNHGNETLLDLVSQGNGFSSSLTFGIDPNSKVTPQD
>E_rubr_1672_1
MVPGGGGRPTPVSDERFLRGYQMTDANGQVNFKTIIPGWYSGRCLHIHIEVYPKNSTERA
DIIYVGQIFFKNEMPNELKLIDPYSTNNQQIMYNDNDGIYRNHGNETLLDLASQGNGFSS
SLTFGIDPNSKVTP
>E_unca_95_1
MSKLIITCVLITIIGVTLADPHRPGKFIEHDRTVINCAKYKREANQHSCVLSTFNTEGPF
YLPDDHERSDITDGQVGVPLDLTINVVNSNDCNPMENMYVHIWHTNALGKYSGVNNGGPP
PGNGSDGRRSGAPGGRRPGSGGMGGPGGGGGGGGGGGRPTPVSDERFLRGYQVTDANGQV
NFKTIIPGWYTGRCLHIHIEVYPKNSTERADILYVGQIFFKNEMPNELQLIEPYSTNTQR
ISLNDNDGIYRNHGNETILNLVSQGNGFSSALTFGIDPYSTNTQRITLNDN
>E_unca_96_1
MSKLIITCVLITIIGVTLADPHRPGKFIEHDRTVVNCAKYKREANQHQCVLSPFNTEGPF
YLPDDHERSDITDGQVGVPLDLTINVVNSNDCNPMENMYVHIWHTNALGKYSGVNNGGGG
GGPGGMGQGGPGGPPGFGQQQGGQSGPGGQGNMGDNRLNRQPGGGGRPTPVSDERFLRGY
QVTDANGQVNFKTIIPGWYTGRCLHIHIEVYPKNSTERADILYVGQIFFKNEMPNELQLI
EPYSTNTQRISLNDNDGIYRNHGNETILNLVSQGNGFSSALTFGIDPYSTNTQRITLNDN

>Pcitr_IDRCD3
MVKLIVTCVLITIIGSAFADPDRPGKYLEHDRTVISCAKYKREANQHQCVLSPFNTEGPF
YLPDDHERSDITDGQSGIYLDLNINVVNSNDCNPMENMYVHIWHTNATGKYSGVNNGGSG
PPPPHSIGQGGHHGGPGNDRRPPGGPGGPGGPGGLGEREPGMGGHGGRPTPVSDERFLRG
YQVTDSNGQVNFRTVIPGWYTGRCLHIHIEVYPKNSTEQADILYVGQIFFKSELPSELKL
IDPYSTNTQRITLNENDGI
>P_osma_240_1
MVKLIVTCVLITIIGSAFADPDRPGKYLEHDRTVISCAKYKREANQHQCVLSPFNTEGPF
YLPDDHERSDITDGQSGIYLDLNINVVNSNDCNPMENMYVHIWHTNATGKYSGVNNGGSG
PPPPHSIGQGGHHGRPGNDRRPPGGPGRPGNDRRPPGGPGGPGGPGMGGHGGRPTPVSDE
RFLRGYQVTDSNGQVNFKTIVPGWYNGRCLHIHIEVYPKNSTEQADILYVGQIFFKSELP
SELKLIYPYSTNTQRITLNENDGIYRNHGNETILDLVSKGADYKSSITFGIDPKAKVTRH

>P_osma_241_1
MVKLIVTCVLITIIGSAFADPDRPGKYLEHDRTVISCAKYKREANQHQCVLSPFNTEGPF
YLPDDHERSDITDGQSGIYLDLNINVVNSNDCNPMENMYVHIWHTNATGKYSGVNNGGSG
PPPPHSIGQGGHHGRPGNDRRPPGGPGGPGGPGMGGHGGRPTPVSDERFLRGYQVTDSNG
QVNFKTIVPGWYNGRCLHIHIEVYPKNSTEQADILYVGQIFFKSELPSELKLIYPYSTNT
QRITLNENDGIYRNHGNETILDLVSKGADYKSSITFGIDPKAKVTRH
>Pulmi_IDRCD2
MVKLIVTCVLITIIGSSFADPDRPGKYLEHDRTVISCAKYKREANQHQCVLSPFNTEGPF
YLPDDHERSDITDGQSGIYLDLNINVVNSNDCNPMENMYVHIWHTNATGKYSGVNNGGSP
PPPHSIGQDGHPRGPGNGRRPGGSGGPRVPGEREPGLGGMGGPGGRPTPVSDERFLRGYQ
VTDSNGQVNFRTILPGWYTGRCLHIHIEVYPKNSTEQADILYVGQIFFASQLPNELKLIA
PYSANTQRITLNENDGIYRNHGNETLLDLVSKGADYKSSITFGIDPTAKVTRH
>P_mori_296_1
MVKLIVTCVLITIIGSAFADPDRPGKYLEHDRTVINCAKYKREANQHQCVLSPFNTEGPF
YLPDDHERSDITDGQSGIYLDLNINVVNSNDCNPMENMYVHIWHTNATGKYSGVNNGGGP
PPHSIGQGGNPQEPGKGGRPGGPGGPGERKPGMGGSGGRPTPISDERFLRGYQVTDSNGQ
VNFRTILPGWYNGRCLHIHIEVYPKNSTERADISYVGQIFFKNELPNQLKLIDPYSANTQ
RITLNENDGIYRNHGNETILDLVSKGTDYKASITFGIDPTAKVTRP
>P_cagl_921_1
MVKLIVTCVLITIIGSAFADPDRPGKYLEHDRTVINCAKYKREANQHQCVLSPFNTEGPF
YLPDDHERSDITDGQSGIYLDLNINVVNSNDCNPMENMYVHIWHTNATGKYSGVNNGGSG
PPPPHSIGQDEHRGGSGNGRRPGGPGGPGEREPGLGGMEGQGGRPTPVSDERFLRGYQVT
DSNGQVNFKTN
>P_cagl_922_1
MVKLIVTCVLITIIGSAFADPDRPGKYLEHDRTVINCAKYKREANQHQCVLSPFQDEGPY
YLPDDHERSDITDGQSGIHLDLNINVVNSNDCNPMENMYVHIWHTNATGKYSGVNNGGSG
PPPPHSIGQDEHRGGSGNGRRPGGPGGPGEREPGLGGMEGQGGRPTPVSDERFLRGYQVT
DSNGQVNFKTILPGWYTGRCLHIHIEVYPKNSTEQADILYVGQIFFKSELPNELNLIDPY
STNNQKITLNENDGIYRNHGDETTLDLISNGADYKSSITFGIDPTAKVTRP
>P_cagl_923_1
MVKLIVTCVLITIIGSAFADPDRPGKYLEHDRTVINCAKYKREANQHQCVLSPFNTEGPF
YLPDDHERSDITDGQSGIYLDLNINVVNSNDCNPMENMYVHIWHTNATGKYSGVNNGGSG
PPPPHSIGQDENRGGSGNGRRPGGPGGPGGQPDGFEGPGGTGGMGGFGRRSPVSDERFLR
GYQVTDSNGQVNFKTILPGWYTGRCLHIHIEVYPKNSTEQADILYVGQIFFKSELPNELN
LIDPYSTNNQKITLNENDGIYRNHGDETTLDLISNGADYKSSITFGIDPTAKVTRP
>P_thel_83_1
MGGQGGQGGQGGQDGQGGQGRQGGRPTPVSDERFLRGYQVTDSNGQVNFRTVIPGWYNGR
CLHMHLEVYPKNTTEQAEILYVGQIFFKSELPNELKLIDPYSTNTQRITLNENDGIYKNH
GNETTLNLISNGSDYKSSITFGVDPAAKGKHH
>P_thel_85_1
MVKLIVTCVLISIIGSSFADPDRPGKYLEHDRTVISCAKYKREANQHQCVLSPFNTEGPF
YLPDDHERSDITDGQPGIYLDLNINVVNSNDCSPMENMYVHLWHTNAVGKYSGVNNGGGG
GGGGPPPQSNGQGGSGNDRRPSGGPGGPGGPGGPGGPGGPGGPGGPGGSGGPGAGGMGGR
PTPVSDERFLRGYQVTDSNGQVNFRTVIPGWYNGRCLHMHLEVYPKNTTEQAEILYVGQI
FFKSELPNELKLIDPYSTNTQRITLNENDGIYKNHGNETTLNLISNGSDYKSSITFGVDP
AAKGKHH
>E_tili_334_1
MGGSGGGGGGGGGGRPTPVTDERWLRGYQVTDADGKVNFKTIIPGWYTSRALHMHLEVYP
KNSTEREDIIYVGQIFFKTEMPNELQLIEPYSENNQRITYNENDGIYRNHGNETLLNLIP
QGTGYSSSLTFGIDPTNKGSHH
>E_uchi_2144_2
MGKLIVTCLLVTILASSLADPDRPGKYLKHDRTVISCAKYKREANQHSCVLSPFNTEGPF
YLPDDHERSDITDGQVGLPLDLTVNVVNSNDCNPLEGMYVHIWHTNALGKYSGVNNGGGG
GGGGGPPGPGNGTGDRRGHGGHGEHGGFGGQGGSRGKPGQPGGMGKGGGGGGGGGGGRPT
PVSDERFLRGYQVTDENGQVNFKTLVPGWYQGRCIHIHIEVYPKNTTERADIMYVGQIFF
KSEMPNELKLIDPYSTNTQQITYNERDGIYNNHGNETLLDLVSQGSSYASTITFGIDPDA
DVHPH
>E_smit_5554_2
MSKFILTCVLFTVLGISVADPHRPGKYLEHNRKVVNCEKYKREANQHSCVLSPFNTEGPF
YLPDDHERSDITDGQVGVPLDLTINVVNSNDCNPIENMYVHIWHANALGRYSGINNGGVP
SGGPDNRPNRGGPDNRPNRGGPGNGPNQGGPGRQQPNGGFGAGARRTPASDERFCRGYQI
TDSNGQVNFKTILPGWYSGRCLHIHVEVYPKNSTERADITYVGQIFFKNEMLNELKLIDP
YSANTQRVTYNENDVVYMNHGNETILNLVSQENSYSAAITFGIDPDVKVSNS
>E_sugi_478_2
MNKFIVACVLVATFGVCLADPHRPGKFLKHDRTVVNCAKYKWEANQHQCVLSTFNNEGPF
YLPDDHERSDITDGQVGVPLDLTLNVVNSNDCTPLENMYVHIWHANSVGQYSGVINGGRS
PSEQGNGQGADERRPPGDRRSRGRPPPVTDERFLRGYQVTDADGQVNFKTIIPGWYTGRC
LHIHVEVYPKNTTERADISYVGQIFFKNNLPNELALIDPYSTNPQPITYNDRDGIYNNHG
NESTLDLTNQGNGYSSSLTFGIDPNSKYHLQ
>S_bamb_1277_1
MKKLIVTCILITISGSGWAHIERPGKYLEYDRIVINCAKYKREANQHQCVLSTFNTEGPY
YLPDDHERSDITDGYIGIPLDLTINLVNSNDCNPLAHMYVHIWQANALGIYSGVNNSGPI
MRQGKNSFGIDYQRSKPITDERFLRGYQMTNSNGQVNFKTILPGWYVGRCLHIHVEVYPK
KSTEKSEILYVGQIFFKNDLPNQLKLIDPYSKNRQEITYNTNDEIYNNHGNETILEMINN
GNGYSSTITFGIDL
>S_pusi_10907_1
MGKLIVNCVLIVIIGSCLADPGRPGEYLEHDRTVINCAKYKREANQHQCVLSPFNTEGPY
YLPDDHERSDITDGNIGIPLDLTINVVNSNDCNPLENMYVHIWHANALGIYSGVDNGEPV
TKQQISDYGMDYKRSNPVSHERFLRGYQVTDSNGQVNFKTIVPGWYVGRCLHIHIEIYPK
KSTEKSEILYVGQIFFNDELPVELKL
>E_diss_1836_1
MSKLVLTCVLFNLIGVTLADPHRPGKYLDHDRTVVNCAKYKREANQHSCVLSTFNTEGPY
FLPDDLQRSDITDGQIGMPLNLKINLVNANDCTPLENMYVHIWHTNATGSYSGIDNIGQN
GEGFPGFPGFPGLPGLPDFPDFPGPPGLPGLDRPDGPFGPPGMDTAGPGNSGMGTFGRPD
PTTNERFCRGYQVTDANGQVNFNTIIPGWYSGRCMHIHMEVFPKNTTEINDISYVGQIFF
DRELPYQLKLIEPYSSNNQQLVINDDDLIFSNHGNESVLNLISSGNSYSSSITFGINPDA
KKSD
>E_diss_1837_1
MGKLVLTCVLFTLVGVTLADPHRPGKYLDHDRTVVNCAKYKREANQHSCVLSTFNTEGPY
FLPDDLQRSDITDGQVGIPLNLNINLVNANDCTPLENMYVHIWHANAIGSYSGIDNIGQD
GEGFPGLPGLDRPDGPFGPPPPPGMDTAGPGESGMGEAGRPAPTTNERFCRGYQVTDASG
QVNFNTILPGWYTGRSIHIHIEVYPKNTTQINDISYVGQIFFDRELPYQLKLVEPYSSNN
QQLLINDDDWIFSNHGNESVLNLLASSNGYSSSVTFGINPDAKKSD
>S_cerc_5935_1
MVKLALNCVLFALIGATLADPNHRPGKFIEHDRTVVNCAKYKREANQHSCVLSTFNTEGP
YFIADDLERSNIIDGQVGIPLNLKINLVNSNDCTPLENMYVHIWHTNALGSYSGVDNVGQ
DGKGFPGFPDFGGLPPPGMDNAGPGNNGMGEFGGRPTPTTNERFCRGYQVTDSNGQVNFD
TIMPGWYTGRCLHIHVEVYPKNSTDKNDITYVGQIFFDRELPYQLKLVDPYSSNNQQLVL
NDDDWIYNNHGNETVLNLLSNGNSYSSSITLGINPDVVSIH
>E_prun_4359_1
MSNLVLSCFFLTLVSVSLADPHRPGKYLEHDRTVVNCAKYKREANQHSCVLSTFNTEGPY
FLPDDLQRSDITDGQVGIPLKLKINLVNANDCTPLENMYIHIWHTNATGSYSGVDNIGQN
GEGFPGGPGGPGGPGGPGGPGGPGGPGGPWGPDGLLPPPPGMDITGPGDNGMGGGRPTPA
TSDRFLRGYQVTDSSGQVNFDTIVPGWYTGRSMHIHIEVYTKNSTQTNDITYVGQIFFNR
ELPYELKLIEPYSANNQQLIINDDDWIYNNHGNETLINLLPTTSSSVTLSYSSSVTFGIN
PDAKKSD
>E_unca_11275_1
MSNLVLSCVFLTLASVSLADPHRPGKYLDHDRTVVNCAKYKREANQHSCVLSTFNTEGPY
FLPDDLQRSDITDGQVGIPLNLKINLVNANDCTPLENMYIHIWHANATGSYSGVDNIGQN
GGGFPGGPWGPDGLLPPPPGMDITGPGDNGMGGGRPTPATSDRFLRGYQITDSSGQVNFD
TIVPGWYTGRCLHIHIEVYHKNSTQTNDITYVGQIFFNRELPYELKLIEPYSANNQQLII
NDDDWIYNNHGNETLINLLPTTSSSITLSYSSSVTFGINPDAKISNQIND
>E_quer_1903_1
MSNLVLNCVLLTLVGVSLADPHRPGKYLDHDRTVINCAKYKREANQHSCVLSTFNTEGPY
FLPDDLQRSDITDGQVGIPLNLKINLVNANDCTPLENMYVHIWHTNAVGSYSGVENAGQD
GAGFPGFDGSGGLPPPPPPGMDSAGPGNPGMGDFGGRPTPVSDERFLRGYQITDSNGQVN
FDTIIPGWYTGRCLHIHVEVYPKNSTAKNDITYVGQIFFNRELPYQLKLIEPYSANTQQL
LINDEDWVYENHGNETLLNLNSQASSSFTYSYSSSITFGINPNTKKTD
>Pcitr_IDRCD8
MSVTKFTCVLLAFVVGVSFGDPHRPGKYLDHDRTVVNCAKYKREANQHSCVLSAFNTEGP
YFLPDDLERSDIVDDQIGVPLDLKINLVNSNDCTPLENMYVHIWHTNAKGSYSGVENAGQ
DGTGFPDLPDFPGFGGPGGPFGPNGPQGPPPGMEDAGPGNSGMGNFGRPTPTTNERFCRG
YQVTDSNGQVNFKTIIPGWYFGRCLHIHVEVFAKNTTEINEISYVGQIFFDQQLPYQLKL
IEPYSQNN
>P_osma_28_2
MSVTKFTCVLLAFVVGVSFGDPHRPGKYLDHDRTVVNCAKYKREANQHSCVLSPFNTEGP
YFLSDDYERSDLTYGQIGVPLDLKINLVNSNDCTPLENMYVHIWHTNAKGSYSGVENAGQ
DGTGFPDFPDFPDFPDFGGPGGPFGPNGPQGPPPGMEDAGPGNSGMGNFGRPTPTTNERF
CRGYQVTDSNGQVNFKTIIPGWYFGRCLHIHVEVFAKNTTEINEISYVGQIFFDRQLPYQ
LKLIEPYSQNNQQLLLNDNDHIYLNHGNETLIELDSNGSGFSSSITLGLNPEAK
>P_osma_27_2
MFQLVFSCVLLAFVGVSFGDHHDRPGKYLAHDRTVVNCAKYKREANQHSCVLSPFNTEGP
YFLPDDLERSDIVDGQIGVPLDLKINLVNSNDCTPLENMYVHIWHTNAKGSYSGVENAGQ
DGTGFPDFPDFPDFPDFGGPGGPFGPNGPQGPPPGMEDAGPGNSGMGNFGRPTPTTNERF
CRGYQVTDSNGQVNFKTIIPGWYFGRCLHIHVEVFAKNTTEINEISYVGQIFFDRQLPYQ
LKLIEPYSQNNQQLTINERDHIYLKHGDETLIKLDSNGSGFSSAITLGLNPEAK
>P_osma_34_2
MFQLVFSCVLLAFVGVSFGDHHDRPGKYLAHDRTVVNCAKYKREANQHSCVLSPFNTEGP
YFLPDDLERSDIVDGQIGVPLDLKINLVNSNDCTPLENMYVHIWHTNAKGSYSGVENAGQ
DGTGFPDFPDFPDFPDFGGPGGPFGPNGPQGPPPGMEDAGPGNSGMGNFGRPTPTTNERF
CRGYQVTDSNGQVNFKTIIPGWYFGRCLHIHVEVFAKNTTEINEISYVGQIFFDRQLPYQ
LKLIEPYSQNNQQLLLNDNDHIYLNHGNETLIELDSNGSGFSSSITLGLNPEAK
>P_osma_29_1
MFQLVFSCVLLAFVGVSFGDHHDRPGKYLAHDRTVVNCAKYKREANQHSCVLSPFNTEGP
YFLPDDLERSDIVDGQIGVPLDLKINLVNSNDCTPLENMFVHVWHTNAVGNYSGVNNAGQ
DVSGFFGGHRPYYEDARPGNNGFGSYGRPTPTTNERFCRGYQVTDSNGQVNFKTIIPGWY
FGRCLHIHVEVFAKNTTEINEISYVGQIFFDRQLPYQLKLIEPYSQNNQQLLLNDNDHIY
LNHGNETLIELDSNGSGFSSSITLGLNPEAK
>P_cagl_5197_1
MSVTTFTCVLLAFGVGVSFGDSHRPGKYLDHDRTVVNCAKYKREANQHSCVLSAFNTEGP
YFLPDDLERSDIVDGQSGIPLDLKINLVNSNDCTPLENMFVHVWHANAKGSYSGVNNVGQ
DGEGFPDFDGPGGPNGPDGPQGPPPGMEDAGPGNSGMGNFGRPAPLTNERFCRGYQVTDS
NGEVNFKTIIPGWYTGRCLHIHVEVFAKNTTEINEISYVGQLFFFQELPYQLKLFTPYSQ
NNQQVVLNKNDHIYLNRGNETLIELDSNGPGFSSSITLGLNPEAK
>Pulmi_IDRCD3
MSLTTFTCVLLAFGVGVSFGDPHRPGKYLAHDRTVVNCAKYKREANQHSCVLSPFNIEGP
YFLPDDLERSDIVDGQNGIPLDFQINLVNSNDCTPLENMFVHVWHANPKGSYSGVDNVGQ
NGEGFPGFPGFDGSEGPIGPDGHLEPPPGMGNPGPGNSGMGNFGRPNPLTNERFCRGYQV
TDSNGKVNFKTIIPGWYFGRSLHIHVEVFTKNTTEINEISYVGQIFFDQQLPYQLKLIEP
YSLNNQQLTINEKDFVYLNHGNETLIELDSNGPGFSSSITLGLNPEAK
>P_mori_833_1
MYVHIWHTNAKGSYSGVDNIGQDGKGFPGFPGFGKPGGSFGPNGQPPPDMEDAGPGKSGM
GNFGRPIPKTTERFCRGYQVTDSNGQVNFKTIVPGWYTGRCLHIHVEVFAKNTTEINEIS
YVGQIFFDQQLPYELKLIEPYSLNNQQIVLNENDHIYLNHGNETLIQFNSSGSRFSSSIT
LGLNPEAK
>P_thel_587_2
MYVHIWHANAKGSYSGVDNVGQDGQGGPGGPGGPEGPGGPGGPEGPGGFGGSFGTGGPPG
PPPGMEDAGPGNSGMDNLGRPTPTTNERFCRGYQVTDSNGQVNFKTIIPGWYLGRCIHIH
VEVFSKNTTEINEISYVGQIFFDQQLPYQLKLIEPYSQNNQQLTINENDHIYLNRGNETL
LELDSNGSGFSSSITLGLNPEAK
>P_thel_588_2
MYVHIWHANAKGSYSGVDNVGQDGQGGPGGPGGPGGSGGPGGPGGSGGPGGPGGFGGSFG
TGGPPGPPPGMEDAGPGNSGMDNLGRPTPTTNERFCRGYQVTDSNGQVNFKTIIPGWYLG
RCIHIHVEVFSKNTTEINEISYVGQIFFDQQLPYQLKLIEPYSQNNQQLTINENDHIYLN
RGNETLLELDSNGSGFSSSITLGLNPEAK
>Pcitr_IDRCD2
MFQFTFSCILLSLVGVSFGDPHRPGQFLDHDRTVVNCAKYKREANQHSCVLSPFNTEGPY
FLPDDLHRSNVIDGQIGHELNLNINLVNSHDCTPLENMYVHIWHANAVGIYSGVKNEGQD
RNESGPEPFETHGGPGDSGMGNFGRPAPITSERFCRGYQVTDSNGQVNFKTIIPGWYNGR
CLHIHVEVFAKNTTQRDEISYVGQIFFDHKLPYELKLTEPYGQNQQRLTLNEQDYIYANH
GEETLIQIGLGNTGYSSSITLGLNPNAKKVD
>P_cagl_8877_1
MYVHVWHANAMGIYSGVENEGQDNNESGPEPFETHGGPGDSGMGTFGRPVPITNERFCRG
YQVTDSNGQVNFKTIIPGWYNGRCLHIHVEVFTKNTTERNDISYVGQIFFDHKLPYELKL
TDPYGQNQQRLTLNEQDYIYTNHGDETLIQIGLGNTGYSSSITLGLNPSAKKID
>E_smit_624_1
MSKLVFSCVLLTIFGVSLADHYHRPGKYLAQNRTVVNCAKYKREANQHSCILAPFNMEGP
YFLPDDLERSDLTDGQVGIPLNLKINLVNANDCNPLENMYVHIWHTNAKGDYSGVENIGQ
DGSIGPGGFGGPNGFGGPNGFGGPNGFGGPNG
>S_gilv_1391_1
MCVLFGVALADHYRPGKYLEHDRTVVNCAKYKREANQHSCVLSTFNTEGPFFLTDDLKRS
DITDGQVGLNLHLTINLVNSNDCTPLENMYVHIWHTNASGSYSGVSNFGNGGQGGPFEHD
GEGGPGGPGGMGGPGGPGGPGGPGEMGGPGGMGGPGGMGGPGG
>S_gilv_4505_1
MNTIVLMCVLFGVTLADYHRPGKYLKHDRTVVNCAKYKREANQHSCVLSTFNTEGPYFLP
DDLERADITDGQVGLNLRLTINLVNSNDCTPLENMYVHIWHTNASGSYSGINNIGGGMGG
PGGPGGPFGMNGTDDMGGPGGMGGPFGMNGSDGMGGPGGMGDMGGMGGPGGMGDMGGMGG
PGGPFGMNGTDGMGGPGGMGGPGGMEGAGPGNNGNGNMRPTATTDDRFCRGYQITDSNGQ
VVFDTIIPGWYSGRSMHIHIEVYSKNSTETTDITYVGQMFFDRDLPNQLKLIDPYNTNNQ
QIQLNDNDWIYANGGNETQLDLHSTGNGYSSSVTFGINPYAEAA
>S_gilv_3545_1
MGGPGGMGGPGGMGGPGGMNGSDGMGGPGGMGGMGLAGMRPKASSDDRFCRGYQITDSNG
QVTFDTIIPGWYDGRCMHIHVEVYSKNSTETNDITYVGQIFFDRELPSQLQLIDPYNTNS
QQILLNDGDFVYLNHGNESVLDLHSNGNGYSSSVTFGINPDAGISTA
>S_shii_141_1
MEGGFGGMEGGFGGMEGGQGRKNGTRVHGEGGVGDNGMGGRRPSAIYEDRWCRGFQITDS
NGQVTFNTIIPAWYDGRAMHVHLEVYTSTSTEVSDITFVGQMFFPRDFPDTLKLINPYST
NPQRINYNENDPIYNKHGIETLLELNPNGDGYSSSMTFGLNIDAVKTV
>S_shii_2893_1
MSKIILACVFLTLFGLTLADHHRPGKFIEHDRTVVNCAKYKREANQHSCVLSSFSTEGPF
FLGDDFERSSIADGQPGIPLSLTLNLVNSNDCTPLENMYVHIWHTNATGIYSGVNNGGPG
GKGGSGGKDGTDRHGGFGGPGGMDGGFGGMNGGQGRGNGTRMFGEGGVGDNGMGGRRPTA
VYDDRFCRGYQISDSNGQVTFDTIVPTWYAGRCMHIHVEVYTSTSTEVNDIIYVGQMFFP
RDLPDQLKLIDPYSRNAQTMKYNENDGIYNNHGSETLLELHPNGNGYSTSMTFGINIDTV
KTV
>S_shii_1786_1
MSKIILACVFLTLFGVILADNFRPGKLIEHDRTVVNCAKYKREANQHSCVLSSFATEGPF
FLGDDWERSNLTDGQPGLPLHLTINLVNSNDCTPLENMYVHIWHTNATGTYSGVNHHGPG
GIGGSGGMGGGFGGQGGFGGMEGGFGGMEGGFGGMEGGFGGME
>E_smit_8334_1
MGAFGGRPTPVTDERFGRGYQITDADGQVSFKTIVPGWYTGRCLHIHIEVFHGNTTRESD
ITYVGQMFFHTELPNQLKLIEPYSSNKQQLTLNEQDLIFQNHGNETVLDLITNGNGYHSS
ITLGINPDAKKND
>E_uchi_2735_1
MAKIVLICVLLTFVGFSSADHHQPGKYLHHDRTVVNCARYKREANQHSCVLAPFNMEGPY
FLPDDLNRSDLTDGQVGIPLKLKINLVNSNDCTPLEEMDVHIWSANAVGIYSGVKNIGQG
GSEDDGVTLLPFGTKETLTNGGPGESGMGEAGRPTPINDERFLRGYQTTDSNGQVTFHTI
VPGWYTDRCLHIHVEVYHKNTIQRNDIMYVGQIFFDRKLPNQLKLIEPYSTNNQILILNE
DDWIYLNHGNETILDLISNGNSYSSSITLGVNPDALKNH
>S_shii_76_1
MVKLIVACLLVTIVGVALADQHRPGKYLEHDKTVVNCAKYKREANQHQCVLSPFNTEGPF
FLDDDMERSDIRDGADGIQLDLTINVVNSNDCSPMENLYVHIWNTNAAGEYSGVNNGGGP
GPGPGPWNETRAERYRRLHRPTPVSDERFLRGYQVTDSEGQVRFTLILPGWYAGRCIHTH
IEVYPKNTTAEADILYVGQIFYDQEMPDRLKKIAPYSSNTNKVVYNENDGIYRNHGNETI
LDLVRDGQGYKSTITFGIDPNASAKRN
>S_gilv_1516_2
MYIHIWHANATGKYSGIADNHGGEDPPEGFEFDESGHPMGPGGPGGPGGPGGDGGPGGPG
GDGGSGGPGGPMGRPTAVNDERFLRGHQITDSNGQVTFKTIVPGWYTGRSLHIHMEVYPG
SSTESTDITYVGQIFFAIDLPNHLKLIDPYSTSKEQLMLNDVDWVYSNGGEESLLTLVAD
GDGYSSSITFGINPDVKASDVSIIG
>S_gilv_756_1
MFGRPKAANDERFLRAYQISDSNGAVTFNTIIPGWYTGRSLHMHMEVYPRNTTERADVLY
VGQIFFAEGFPNTLKLIDPYSNSRQQVMLNAVDGVYANRGNETILDLIPSGDGYSSSITF
GINPVD
>S_gilv_282_2
MVKLIATCLLLTIVGVVSADPHRPGKYLEHDKTVINCAKYKREANQHSCVLSTFNTEGPY
YLPDDPERSDITEGQDGIILDLTINLVNSNDCTPLENMYVHLWHANATGKYSGVGGGGKR
NSTGQPGSANVGSPGQDGPRNETEGFGQGGTGQEGPGQGGPGQEGPGQGGPGQGGPGQGG
PGQGEPGQGGQGRGGGGGGGRPSATTDERFLRGYQVTDTDGQVKFTTIIPGWYSGRSLHM
HLEVYPRNTTEREDISYVGQIFFENDFPNSLMLISPYTDNTNKLSLNERDGIYKNHGNET
ILDLIPNGQGYRSSITFGIDPTAATGLHH
>E_tili_591_1
MGQGGMGQGNMGQGNMGQGNMGQGNMGQGNRGQGGMGGGMGGGMGGRPTPSNDERFLRGY
QVTDADGQVTFRTIVPGWYFGRCLHIHVEVYHANTTEKSDITYVGQIFFDRDLPLQLGLI
SPYSTNSQPLTTNDVDWVYDNHGNETLISLMSDGPSYSSSVTFGINPDAKKSN
>E_tili_593_1
MGQGGMGQGNMGQGNMGQGNMGQGNMGQGNRGQGGMGGGMGGGMGGRPTPSNDERFLRGY
QVTDADGQVTFTTIIPGWYSGRAMHMHIEVYPKNTTEQSDISYVGQIFFESGLPTSLKSI
DPYSQNRQTLILNENDGIYNNHGSETMALVNSAGNGYTTTMTFGINPNAKNSIN
>E_tili_592_1
MYVHIWHANAEGSYSGVVNIGQDGEGFPDFPGGPGGPGGLLPPPDVMNNAGPGNSGMPGD
RPTPSNDERFLRGYQVTDADGQVTFTTIIPGWYSGRAMHMHIEVYPKNTTEQSDISYVGQ
IFFESGLPTSLKSIDPYSQNRQTLILNENDGIYNNHGSETMALVNSAGNGYTTTMTFGIN
PNAKNSIN
>O_biha_1295_1
MTKISFITILCACFIVALADPERPRNYLKHNRTVINCARYSREANQHSCVLSPFNTEGPY
FLPDDLERSDITDGQAGVPYELTLNLVNSNDCTPLSGMYVHIWHASATGEYSGVGGGMSP
GGGGMGPGGQGGPGGQGGQGGQGGPGGMGQGGMGQGGFGGQG
>O_biha_1296_1
MTKISFITILCACFIVALADPERPRNYLKHNRTVINCARYSREANQHSCVLSPFNTEGPY
FLPDDLERSDITDGQAGVPYELTLNLVNSNDCTPLSGMYVHIWHASATGEYSGVGGGMSP
GGGGMGPGGQGGPGGQGGQGGQGGPGGMGQGGFGGFGDFGGFGQGMGGMGQPGQGGMGQG
GMGPGGQG
>O_biha_5344_1
MAKISLITVFCACLIVVSADPERSRNYLKHDRTVINCARYSREANQHSCVLSPFNTEGPY
FLPDDWQRSDITDGQVGIPYELTLNLVNSNDCTPLSGMYVHIWHASATGEYSGVGALGPL
PEGFDPSGGFGGQGGFGGFGGFGDFGGFGQGMGGMGQPGMGQPGMGQPGMGQPGMGGMGQ
PGMDGMGQPGMGGMGQPGNMGDMSQGGGLFMGRPTAVNDERYLRGYQISDSNGQVTFKTI
LPGWYEGRCLHIHLEVYPKNTTESTDISYVGQIFMPSDLPETLKLIDPYSTNTVTVTKNE
VDWVYANGGEETLANLESVDGTGYKSEMTFGINPDA
>O_biha_15426_1
MVKISLIFCAFVAVVLADHERPGNYLEHDATVINCTRYAREANQHSCVLAPFNTEGPYFL
PDDWERSDITDGSVGVPLDITLNLVNSNDCTPLAGMFVHIWHSNATGGYSGVGGLGGPGG
DGGHGGHGGHGDQG
>O_biha_475_1
MVKVALIFCAFVAVVLADPERPRNYLEHDATVINCARYAREANQHSCVLAPFNTEGPYFL
PDDWERSDITDGLVGVPLDLTLNLVNSNDCNPLAGMFVHVWHSSPTGGYSGVGGIGGGDQ
GGQQGGFPGGQQGGQQGGFPGGQQGGMGGFPDQGGFGGQQGFGGQSGFGNQGGFGGQQQG
FGGQFGQQGGMGNMGGQQGGQQGGMNNMGGQQGGQQGGQGGQGGEGFGRPTPINDERYLR
GYQVTNSDGSVNFKTILPGWYDGRSLHIHVEVYASNTTESSDISFVGQIFFSDDLPSMLQ
LIDPYSTNHNQITLNANDNVFWNRGEETLVTLVPIDGSGYKTSLTLGVNPEGRTRG
>O_biha_4084_1
MGGMGQPGQGGMGQGGMGPGGQGGMGPGGDGGMGPGGGGGGGGRPTPVNDERFLRGYQVS
DSNGQVTFKTILPGWYAGRCIHIHLEVYPKNTTESSDISYVGQIFFQSNLGETLKLVDPY
STNTVTITTNERDGIYSNHGDETEAVLESVDGSGYKSSMTFGINPEA
>O_biha_7512_1
MNKLCLITIFCGFLVVISADPERPKKYHEHDATVINCARYSREANQHSCVLSPFSVEGPY
FLPDDLERSDITDGETGIPYELTIKLVNSNDCTPLVGMYVHIWHANAIGKYSGVAELTEF
RIPIEELDLSSFEVRPTPVNDERFLRGYQISNEDGKVTFKTIIPGWYEGRCLHIHLEVYP
KNTTESSDISYIGQIFFQSNLGETLKLIDPYSTNTVTLTTNEVDAIYLNSTETLAELVSV
NGMGYKSTMIFGVNPNV
>E_rubr_230_2
MYVHVWHVNATGDYSGVSNGGTRAGQGGQGGPGGQGGPPGFGQEGSGAFGGGPGGMGGME
GMGGFGGPGGMGGMGGFGGPGGMGGMGGPGGMGGPGGMGGPGGMGGFGGPGGMGGGGGGR
PTPTTDERFLRGYQITDANGQVSFTTIVPGWYSGRCMHMHIEVYPKNTTERNDISFVGQV
YYESGTPNALKLIDPYSQNTDRIVLNENDGLFRDSNGIDSMIELISAENGYTSTLTVGIN
PDAKSTD
>E_rubr_233_2
MYVHVWHVNATGDYSGVSNGGTRAGQGGQGGPGGQGGPPGFGQEGSGAFGGGPGGMGGME
GMGGFGGPGGMGGPGGMGGPGGMGGMEGMGGFGGPGGMGGMGGPGGMGGPGGMGGPGGMG
GFGGPGGMGGGGGGRPTPTTDERFLRGYQITDANGQVSFTTIVPGWYSGRCMHMHIEVYP
KNTTERNDISFVGQVYYESGTPNALKLIDPYSQNTDRIVLNENDGLFRDSNGIDSMIELI
SAENGYTSTLTVGINPDAKSTD
>E_rubr_234_1
MGGPGGSIGGGSGGGRPTPINDQRFLRGYQITDANGEVSFTTIVPGWYSARTMHMHIEVY
PKNTTERNDISFVGQVYYESGTPNALKLIDPYSQNTDRIVLNENDGLFRDSNGIDSMIEL
ISAENGYTSTLTVGINPDAKSTD
>E_rubr_232_3
MGGPGGMGGMEGMGGFGGPGGMGGMGGPGGMGGPGGMGGPGGMGGFGGPGGMGGGGGGRP
TPTTDERFLRGYQITDANGQVSFTTIVPGWYSGRCMHMHIEVYPKNTTERNDISYVGQIF
FESDTPANLKLIDPYSQNLNQIVLNENDGLFRNHGNETMVQLIQAEKGYSSTLTVGINPD
AKSTI
>E_smit_3751_1
MDGGFGGPPGFGQQQGNGQGGFGGGPGGMGGFGPGGSGGMNGQGGFGGPGGQGGFGGQGG
MGGQGGFGGPGGQGGMGGPGGGADGRPTPTSDERFLRGYQVTNSDGQVNFKTIIPGWYSG
RCMHMHIEVYPKNTTDSSDISYVGQIFFQSDFPSSLKLIEPYSQNRNQLVLNENDGIFGN
HGSETMVELTKVENGYKSTMTFGINPDAKMTTN
>S_cerc_1160_1
MGGFGPGAGGPGGMGQGGQSGPGGRGQGNMGGGMGGPGGGGFGEGRPTPTSDERFLRGYQ
VTDANGQVSFTTIIPGWYSGRCMHMHIEAYPKNTTAQSDISYVGQIFFESDFPASLKLIE
PYSQNQNQIVLNENDGIFGNDGSETMISLNK
>A_quer_3280_1
MQGGFGGPGGMQGGFGGPGGMQGQQGQQVGFGRPGNMQSREVQQGGSGGMGGEGGARPTP
VNDERFLRGYQITNEAGEVYFQTIIPGWYTSRSLHVHVEVFAKNSTERADTTYTGQIFFR
DDLPSELKLIEPYSKSTMRITSNADDDVYRNGGDQTTVTLEPVGSGFSAGMTFGVNPKL
>A_vien_2781_1
MQGQQSGQGEQGGFGGPGGMQGQQSGQGEQGGFGGPGGMDGGMGGRPTPVNDERFLRGYQ
VTNEAGEVNFKTVIPGWYSGRALHMHLEVFSKNSTERADTTYTGQIFFREDLPSELKLIE
PYTQNTMFLILNSQDGIYNNGGSQTTAELETVGSGFSTVMTFGVNPTA
>A_vien_5493_1
MQGQQAQLAIQGRARPTPVNNERYLRGYQVTNEAGEVNFKTIIPGWYTSRALHMHMEVFS
KNSTERADTTYTGQIFFREDLPSELQLIEPYSQTTMRLTLNSQDGIYLGGGAQTTAELVT
VGSGFLSVMTFGVNPTA
>A_quer_3716_1
MSLSILATVVLALISVTFADPHRPGKILDHDKTVINCARYKREANQHSCVLTPFVSEGPY
FLSDDLMRSDITDGQGGVPFELSVRLVNSNDCTPLEGMFVHIWNANATGKYSGVSNAEDK
DGGKGGKGGPDGQGGPGKEGGPGGEGGFHGPTNIELSNGNVFIGGYGLYRPTAVNEDRYC
RGYQITNEAGEVNFKTILPGWYEGRSQHVHLEIYPKNTTEQSYTLYIGQFFFHESLPMEL
KLIEPYTLNNNRVTLNSADFLYAPEQEMKIVPVGSGFEATMTIGIDPTFTIQQQMANSGH

>A_quer_4283_1
MRISIVASVFLALISVTFADPHRPGKFIDHDKTVVNCARYKREANQHACVLSPFIMEGPF
FLTDDYMRSDLIDGQGGVPFDLTIRLVDSNDCTPLTGMFVHIWNANSTGFYSGSFYDSHQ
DGFDENGQVGFDGPGSMQGGQGGFGGPGSMQGGFGGPGNMQGGSGGQRGNKVFPNGNMFV
GGDGFGIPRHEPTVDGRFCRGYQISNEAGEVNFRTIIPGWYDGRTTHVHLEVFPTNTTDR

>A_quer_566_1
MRISIAASVFLALISVAFADPHRSGKFIEHDKTVVNCARYKREANQHACVLSPFIMEGPF
FLTDDYMRSDLIDGQGGVPFDLTIRLVDSNDCTPLTGMFVHIWNANATGFYSGSFYDSHQ
DGFDENGQGGFGGFGGPGGMQGGFGGPGGMQGGFGGPGGMQDGSGNMNGGPGGHGGDTVF
PNGNVFVGDNGFGIPRHEATVDDRFCRGYQTSNEAGEVNFRTIIPGWYDGRTTHVHLEVF
PTNTTDR
>A_quer_4964_1
MSLSILATVVLALISATFADQDRPGKFIEHDKTVVNCARYKREANQHACVLSPFIMEGPF
FLTDDMRRSDLTDGQGGVPFDLTLRLVDSNDCTPLTGMFVHIWNANATGEYSGVGGPGGF
GGFGGPGGMQGGFGGPGNMQGGMQGGFGGP
>A_quer_4965_1
MSLSILATVVLALISATFADQDRPGKFIEHDKTVVNCARYKREANQHACVLSPFIMEGPF
FLTDDMRRSDLTDGQGGVPFDLTLRLVDSNDCTPLTGMFVHIWNANATGEYSGVGGGFGG
PGGMQGG
>A_quer_9260_1
MSFSIKVAVVLALISVSFADIDRPGKFIEHDKTVVNCARYKREANQHACVLSPFIEEGPF
FLPSDWYRSDLTDGEAGIPFNVTIRLVNSNDCSPLANMYVHVWSANSTGFYSGVGGGMGP
PGGMGGGPGGQGGPGGMQGGFGGPGGMQGGFGGPGNMQGGFGGPGGMQGGFGGPGNMQ
>A_quer_7172_1
MRISIVVLALISVTFADHDRPGKILEHDKTVVNCARYKREANQHSCVLSPFVSEGPYFLG
DDLMRSDITDGMVGAPFDFTIRLVNSNDCTPLGNMFVHIWNTNATGKYSGVGPLARFSQG
GQGGPGGMQGGMQGGFGGPGNMQGGMQGGFGGPGDMQGGPGGMQGGQGGEGQRFQGGPAD
TILSNGNKFVGTYPMPRPESINEDRYCRGYQITNEEGEVNFKTIVPGWYSGRTCHIHIEV
FPENTTDAGAITYVGQIFFHESLPMELKLIEPYTLNTDKIVLNSVDPLYTAENEIQIIPV
GNGFEATMTIGIDPTHSLKEQMIAVNHETR
>A_quer_4281_1
MIFKFSVLVLALVSVTLADPERPGRYLEHDNTVINCARYKREANQHSCVLAPFMIEGPYF
LPDDWERSDITDGQEGIPYDLTLRIVNSNDCNPLSNMYVHIWHANPVGEYSGVGPLGAPP
GGNGGMGGQQGQQGGFGGPGGMQGGFGGMQGQQGGFGGPGGMGGQQGQQGQQGGFGGPGG
MGGGSPGRPTPVNDERFLRGYQVTNEAGEVNFKTIIPGWYTGRALHIHVEVFTKNSTDLA
DTTYTGQIFFREDLPSELKLIEPYSKTTMSLILNSQDDIYRTGGDQTTAELVPVGSGFSS
VMTFGINPNA
>A_vien_18628_1
MSLKLSVLVLALISITLADPERPGRYLEHNNTVINCARYKREANQHSCVLAPKMTEGPYF
LPDDWERSDITDGQAGIPFDLTIRIVNSNDCNPLSGMYVHLWHANAVGSYSGVGGLGAPP
GGNRGNGGQKGQQGGFGGPGGQQGGFGGPGGQQGGFGG
>A_quer_9074_1
MSLKFSVLVLALVSVTFADPESPGRYLEHDSTVINCARYKREANQHSCVLSPKMTEGPYF
LPDDWERSDITDGQAGIPFNLTVRIVNSNDCNTLSNMYVHIWHANPVGSYSGVGPLGPPP
GGNKGNGGQQGGFGGPGGMQGGFGGPGGMQGGFGGPGGMQGG
>A_vien_3483_1
MSLRIPVLVLALVSLTFADQERPGRYLEHNNTVINCARYKREANQHSCVLSPFMTEGPYF
LPDDWERSDITDGQAGVPLDLTVRIVNSNDCTPLSNMYVHLWHANPVGDYSGVGPLGGPP
GGNGGSDGQMGQGGFGGPGGMQGGFGGPGGMQGGFGGPG
>A_quer_5353_2
MSLVKVAVVLALVSVSFADIDRPGKFIEHDKTVVDCARFKRADTQHSCVLSPFIEEGPFF
LPDDLYRSDIVDGQGGVPFDLTLRVVDSNDCSPVPGMYVHLWLANATGEYSGVGGSMGGP
GGMGGGPGDMQGGFGGPGGMQGGMEGGFGGPGGMQGGFGGPGDMQGGMGGGPPDGNMGSG
GASLPTGAQFIGATGFNRPTATSSDRSLRGYQITNEAGEVNFTAIIPGWYAGRALHIHAE
VYPKNSTDSNDITYVGQFFFYENLPAELKLIEPYNRNTYQVTLNSASNVYTSQQEIELTS
TGTGFSAVKTIGIDPTFTIAQRNQQ
>A_quer_5354_1
MQGGMEGGFGGPGGMQGGFGGPGGMQGGMEGGFGGPGGMQGGFGGPGDMQGGMGGGPPDG
NMGSGGASLPTGAQFIGATGFNRPTATSSDRSLRGYQITNEAGEVNFTAIIPGWYAGRAL
HIHAEVYPKNSTDSNDITYVGQFFFYENLPAELKLIEPYNRNTYQVTLNSASNVYTSQQE
IELTSTGTGFSAVKTIGIDPTFTIAQRNQQ
>A_vien_387_2
MASSIIVTFIFALVSCTFADPGRPGQFLEHDRTVVNCARYKREANQHSCVLSPFETEGPY
FLPDDLERSDITDGQTGYPLDFTVRLVNSNDCSPLSNMFVHLWHANAVGSYSGVGGGHGP
GGRNSGKAHEMRLPGSRNGPERHDGPDGPGGHGGGGGGGGGGGRPTPTSDERYLRGYQIT
NEVGEVNFKTIFPGWYAGRCVHIHIEVYAKNSTEQSDITYVGQIFFDDDIPNQLASVEPY
TGNRNRITPNAQDGIYGHHGSETTAQLEQVGSGFSTVMTFGIDPTATRTRH
>S_shii_1679_1
MGKVALTCVLLTLFGVTLADPHQPGKFLEYDRTVVNCARYKREANQHSCVLSPYNIEGPY
FLGDDWERSDLTEGQVGVPLRLTVNIVNAADCTPIENMYVHIWGTNASGIYSGVLNSDGP
GGHGGFSGPGGEGGEGGFGGFGGPGGEGGFGGFPGPGGAEGEGGFGGFPGPNGAGGAGGF
GGFPGPGGENGTGGFGGPGGMLDLGPNGGFNGTDFFATHTGGPGDNGFNGMRPTAIDNER
WLRGYQITNSNGQVTFDTIIPGWYNGRCMHTHIEVYSKNSTQNADITYVGQMFYDRELPS
QLKLIYPYTENVQTVQLNDRDYIFNHFGNETLLELHPAENGGYSATMTFGINTEYIKRD
>E_asia_12006_1
MNKLFTSCLLLTIVSLSSAHYQQSGKPLAHDPTVIDCRKYKRELNQHSCVLSPFNTEGPY
FLTDDLFRSEIADNQIGVGMNVKINLVNSNDCTPLENMYVHFWHANALGFYSGVDNSGAD
SPPGPELKDYPHGSRGDPGLGSDGGRPKPLNNERFGRGYQVTDENGSVSFTTIVPGWYTD
RCLHAHVEVYPRNSTQPDDLYYVGQIFFARELPYELKLIHPYSMNTQSLLLNDDDGIFWH
YGNETQVNLIANGNSVSFEITLGINPDAKKQNN
>E_toyo_8515_1
MSKLFTSCLLLTFVSLSLAHYQQPGKPLDHDPIVIDCRRYKRQVNQHSCVLSPFNTEGPY
FLPDDLFRSEIADNQMGVPMNVKINLVNSNDCTPLENMYVHLWHANALGLYSAVDNSGLN
SPEGPELKDYPHGGRGDPGLGSDGGRPTPLNNERFGRGYQVTDKHGSVSFTTIVPGWYTD
RCLHAHVEVYPRNSTQPDDLYYVGQIFFKRTLPYELKLIYPYSENTQSLLLNDDDGIFWN
HGNETQVHLIPNGNSVSFEITLGINPNAKKKSN
>E_quercif12347_2
MNKLFSILIVTFVCLSSAHYIKPNGKPVDHDPTVVNCARFKREANQHSCVLSPFNTEGPY
FIPDDLFRSDITEGQLGVPFNLKINLVNSNDCTPLQNMYVHLWHANALGIYSAVNNYPSG
GPPGPELADYPHGARGDPGMGSDGGRPDPVFPERYGRGYQVTDENGSVRFTTIIPGWYRA
RCLHAHVEVYSRNTTQPDDLYYVGQIFFDQDLPNRLQLVSPYSENTQELLLNDGDGIFWH
RGNETIIDLIPTGTHVYGEITFGINPDAKKGDTV
>E_sugi_2503_1
MNQLLSFLFLTFVCLSSAHYVKPNGKSIHHDPTVVDCKRFKREANQHSCVLSPFNTEGPY
FVPDDLFQSDITGGQQGIPLNLRINLVNSNDCTPLQNMYIHLWHANALGIYSAVNNNPLA
GPPGPALKDYPHGGRGEPGTASNGGRPTPISDERFGRGYQVTDEDGSVQFTTIIPGWYRD
RCLHAHVEVYPGNTTAPDDLYYVGQIFFKRELPHRLKLVYPYSDNTQELLLNDGDGIFWH
RGEETVVDLIPTGNEVYAEITLGINPDAKKGDSA
>E_tili_503_1
MYVHLWHANALGLYSAVDNFPSGESHVSLENYPHGGRGDPGMASNGGRPDPISEERFGRG
YQVTDEDGSVQFTTIIPGWYTSRCLHAHVEVYPRNTTQPDDLYYVGQIFFKRELPHRLKL
VYPYSDNTQELLLNDGDGIFWHRGEETVVDLIPTGNDVYAEITLGINPDAKKGDTA
>E_smit_15637_1
MNKLPVSCLFLTFVCLSSSHYIKPNGNLINHDPNVINCAKLNRKANQHSCVLSPFNTEGP
YFIPDDLFQSDITGGQVGIPMNVKINLVNSNDCTPLENMYVHLWHANALGLYSAVNNNPK
DGPPGPALKDYPHGGRGDPGIASNGGRPAPISNERFGRGYQVTDENGSVSFTTIVPGWYK
DRCLHVHVEVYPRNTTQPDDLYYVGQIFFKRELPNELKLIYPYSENAQPLLLNDGDGIFW
HQGNETQVDLITNGNSFSFEITLGINPAAKKGDQNV
>E_quer_4293_1
MYVHLWHANALGLYSAVNNAGSGKPGPALKDYPHGSRGDPGIAANGGRPNPIDNERFGRG
YQITDENGSVYFHTIVPGWYENRCLHAHVEVYPRNTTQSDDLYYVGQIFFKRELPHELKL
IYPYSGNTQSLLLNDDDGIFWHRGNETLVNLTSHGNSFSLEITLGINPDAQKGDE
>E_asia_6549_1
MSKLFTSCLLLSTFVCFSSSHYQQSGKVVAHDRTVVNCGKYKREANQHSCVLSPFNTEGP
YFIPDDLFRSEIADDQIGISMEVKINLVNSNDCTPLENMYVHLWHANALGLYSGVENSLP
VGGPHVDLKDYPHGGRGDPGNGPVGGRPTPISTERFGRGYQVTDENGSVSFTTIVPGWYR
NRCLHLHVEVYPRNTTQTDDLYYVGQIFFKRDLPYRLKLIYPYSENTQELLLNDDDGIFL
HQGNETLVDLVPNGNKVSFEITFGINPDAKKE
>E_toyo_8403_1
MSKLFASCLLLSTFVCFSSSHYQQSGKAVAHDRTVVNCGKYKREANQHSCVLSPFNIEGP
YFIPDDLFRSEIADDQIGIPMDVKINLVNSNDCTPLENMYVHLWHANALGLYSAVDNFLS
FDDSPVDLAYPPHGGRGDPGNGPIGGRPTPISTERFGRGYQVTDENGSVSFTTIVPGWYT
NRCLHAHVEVYPRNTTQPDDLYYVGQIFFKRDLPHKLKLVYPYSENTQELLLNDGDWIFW
HQGNETLVDLVSNGNKVSFEITLGINPDAKKE
>S_cerc_4021_1
MSKLFASCLLLSTFVCFSSSHYQQSGKAVAHDRTVVNCGKYKREANQHSCVLSPFNTEGP
YFIPDDLFRSEIADDQIGIPMDVKINLVNSNDCTPLENMYVHLWHANALGLYSAVENFLS
SDGPHVDLADYPHGGRGDPGNGPVGGRPTPISTERFGRGYQVTDENGSVSFTTIVPGWYT
NRCLHAHVEVYPRNTTQPDDLYYVGQIFFKRDLPHKLKLVYPYSENTQQLLLNDGDGIFW
HQGNETLVDLVPNGNKVSFEITLGINPDAKKE
>S_lesp_10652_1
MANLLFPCLLFTLVSLSVGHLSRPGKLLAHDRTVINCAKYKRQANQHSCVLSPFNTEGPY
FLPDDLERSEITDGQVGINLNVKINLVNANDCTPLANKYVHLWHSNALGVYSGVNNSPQG
PAPELADYPHGGPGDPGYGADGGRPTPISEERYCRGYQITDSNGQVNFKTIVPGWYADRC
LHMHVEVYPGPSAEPEELSYVGQIFFKRELPDELKLISPYSENTNSLLLNEDDGIYLHYG
NETLVDLVHTKQGVSFEITLGIDPEAHKK
>E_smit_10921_1
MKVLLLITVSIVCVSVSVADNHRPGKYLDHDRTVVNCAKYKREANQHSCVLSPFNTEGPY
FLPDDLQRSDITDGQVGIPLNLKINLVNANDCNPLQNMYVHVWQTNSLGIYSAVANEGQD
GNPVMTPAGELGTLESVSHGGPGDSGMGPNGGRPTPLSDERYLRGYQVTNANGQVTFSSI
IPGWYTGRCLHIHIEVYPLNSTERKNILYVGQLFFHRELPNKLSLIEPYSSNPQPILLNE
DDKHYRNFGNETILELITKESSYSSEITLGINPDALKLTQ
>S_lesp_4843_1
MSHSLFISVLLSVLALCLGHTSVPGKFIDHDRTVVNCAKYKREANQHSCVLSPFNTEGPY
FVEDDYERSDITDGRSGIPFDLKINLVNANDCTPLENMYIHIWHCDAVGIYSGVTNAGQN
GVPVGIPAGQPGSMKPVGNGGPGDPGMGPNGGRLPITSDERFFRGYQITDSEGQVAFKTI
IPGWYTGRCLHIHVEIYSKKSTERKDVLFVGQLYFDRELPYQLKLISPYSTNNQPLTLND
QDKIYPHFGNETTLDLMPNGKNKFSSSITLGIDPDALKNVD
>Pcitr_IDRCD5
FLPDDLERSDLADDQIGIPFNLTIQLVNSNDCNPLSNMYVHIWHANAMGMYSGVDNGDQT
GEGSKNLDKLDHGGPGNPGFPRGRPTPINKSRFGRGYQVTDANGKVHFRTIMPGWYTGRC
LHVHVEVYPQDTTSGSDLLYVGQLFFHRELPYELKLVEPYSQNNQFLVLNENDGIYINHG
NETILDLITRGNNFRSSKYLDQYPK
>P_osma_30_1
MFQLVFSCVLLAFVGVSFGDHHDRPGKYLAHDRTVVNCAKYKREANQHSCVLSPFNTEGP
YFLPDDLERSDLADDQIGIPFNLTIQLVNSNDCNPLSNMYVHIWHANAMGMYSGVDNGDQ
TGEGSKNLDKLDHGGPGNPGFLRGRPTPINKSRFGRGYQVTDANGKVHFRTIMPGWYTGR
CLHVHVEVYPQDTTSGSDLLYVGQLFFHRELPYELKLVEPYSQNNQFLVVNENDGIYINH
GNETILDLITRGNNFRSSITLGINPDTLK
>P_osma_31_1
MFQLVFTCVLLSFVGVSFGGHHDRPGKYLAHDRTVVNCAKYKREANQHSCVLSAFNTEGP
YFLPDDLERSNLADDQIGIPFNLTIQLVNSNDCNPLSNMYVHIWHANAMGMYSGVDNGDQ
NVGQLDKLDHGGPGNPGFPRGRPTPINKSRFGRGYQVTDANGKVHFRTIMPGWYTGRCLH
VHVEVYPQDTTSGSDLLYVGQLFFHRELPYELKLVEPYSQNNQFLVVNENDGIYINHGNE
TILDLITRGNNFRSSITLGINPDTLK
>P_osma_32_1
MFQLVFSCVLLAFVGVSFGDHHDRPGKYLAHDRTVVNCAKYKREANQHSCVLSPFNTEGP
YFLPDDLERSDLADDQIGIPFNLTIQLVNSNDCNPLSNMYVHIWHANAMGMYSGVDNGDQ
NVGQLDKLDHGGPGNPGFPRGRPTPINKSRFGRGYQVTDANGKVHFRTIMPGWYTGRCLH
VHVEVYPQDTTSGSDLLYVGQLFFHRELPYELKLVDPYSQNNQFLVLNENDGIYINHGNE
TILDLIAHGNSFKTSITLGINPDTLK
>P_osma_33_1
MSVTKFTCVLLAFVVGVSFGDPHRPGKYLDHDRTVVNCAKYKREANQHSCVLSPFNTEGP
YFLPDDLERSDLADDQIGIPFNLTIQLVNSNDCNPLSNMYVHIWHANAMGMYSGVDNGDQ
NVGQLDKLDHGGPGNPGFPRGRPTPINKSRFGRGYQVTDANGKVHFRTIMPGWYTGRCLH
VHVEVYPQDTTSGSDLLYVGQLFFHRELPYELKLVEPYSQNNQFLVVNENDGIYINHGNE
TILDLITRGNNFRSSITLGINPDTLK
>P_mori_7829_1
MERSDLADDQIGLLFNLTIQLVNSNDCNPLENMYVHIWHANALGDYSGVDNGDQTGEGSK
NLERLDHGGPGNPGFLKGRPTPINKSRFGRGYQVTDANGKVHFKTIMPGWYAGRCLHVHV
EVYPQDTTAGSDLLYVGQLFFHRELPYELKLVEPYSKNNQFLILNENDGIYMNHGNETIL
DLITHGNSFRSSITLGINPDTLK
>P_bamb_5402_1
MFKLVFTCVLLAFGVGVSFGDHHDRPGKYLAHDRTVVNCAKYKREANQHSCVLSAFNTEG
PYFLPDDLERSNLADDQIGIPFNLTIQLVNSNDCNPLSNMYVHIWHANAMGDYSGVDNSD
QTGEGLTNSDKLDHGGPGNTGFPPGRPTPINKLRFGRGYQVTDANGQVHFETIIPGWYAG
RCLHVHVEVYPQDTTSGSDLLYVGQLFFHRELPYQLKLIEPYSQNNQFLILNEKDGIYMN
HGNETILDLISHGNNFRSSITLGINPYALK
>P_thel_4091_1
MYVHIWHANGLGDYSGVDNGDQTGEGSKNLERLDHGGPGNPGFPNGRPTPINNSRFGRGY
QVTDTNGQVHFTTIMPGWYAGRCLHVHVEVYPQETTSGSDLLYVGQLFFNRELPYKLKLV
EPYSQNNQFLVLNENDGIYNNHGNETILDLINYGK
>S_gilv_1226_1
MCVLFGVALADYHRPGKYLEHDRTVVNCAKYKREANQHSCVLSTFNTEGPFFLPDDLQRS
DITDGHVGLPLHLTINLVNANDCTPLENMYIHIWHTNASGAYSGVSNFGVSDLMDFGPDG
PCGAGELFGPDGPFGKDGMFDELCGPDGFFSKLNGTFNPDDLFGPDGPFGENGDFGPDKI
DFMANAGPGNNGMGGMRPKASDNDRFCRGYQITDSNGQVTFDTIIPGWYDGRSMHIHVEV
YSKNSTEIDDITYVGQIFFEQELPYQLKLIDPYTTNTQTILLNDGDFVYMNHGNETLLDL
QSRGNGYSGSVTFGINPYAVKAD
>S_gilv_3530_1
MNTIVLICVLFGVALADQRPGKYLEHDRTVVNCAKYKREANQHSCVLSTFNTEGPYFLRD
DWKRADITDDQVGIPFTLEINLVNSNDCTPLENMYVHIWHANSTGYYSGVDGDTFEGPSG
PMGEGGPFGGGEFGEDGPFGPDGPFGPGGTFGPGGEGGPDGEGGPPDQTISGPGDNGNGN
VRPDAANAERFLRGYQITDSNGRVTFNTIIPGWYTGRSMHIHCEVYSKNSTEANDITYVG
QIFFERDFPNHLKLIDPYTANTMTIVLNDRDPIYANHGNESILDLVSNGNSYSSSITFGI
NPDAVPVA
>O_amie_3140_1
MAKLFAFLFLVSNIIVVTLGDPERPGRYIHHSKKITNCAKYSREHNQYQCVLSPFNVEGP
YFLPDDHERSDILDGQEGLVLDLTINIVNAIDCTPMEHMYVHLWQANALGQYSGVFNQVT
LNLEDRPTPISDERFLRGYQLTDANGQVKFRTIIPGWYATRSLHTHLEVYPKNSTSLNDM
LYVGQIFYISGLPDQLKLIAPYSFNTADITYNDQDQFYPDHGNETILNLIKQQDNSYSGQ
MIFGLDPNVKPL
>O_came_4855_1
MEHMYVHLWQANALGQYSGVFNQVAMNLEDRPTPISDERFLRGYQLTDANGQVKFRTIIP
GWYATRSLHTHLEVYPKNSTSLSDMLYVGQIFYISGLPDQLKLVAPYSLNTAEITYNDQD
QFYPDHGNETILNLIKQQDNSYSGQMIFGLDPNVKPH
>O_ilic_5957_1
MEHMYVHLWQANALGQYSGVFNQVAMNLEDRPTPISDERFLRGYQLTNANGQVKFRTIIP
GWYATRSLHTHLEVYPKNSTSLSDMLYVGQIFYISGLPDQLKLIAPYSFNTAQITYNDQD
QFYPDHGNETILNLIKQEDNSYSGQMIFGLDPSVKPH
>O_coff_3047_1
MAQLVVFLFLVSTIVVVTLGDPERPGKYIHHSKKITNCAKYSREHNQYQCVLSPFNVEGP
YFLPDDHERSDILDGQEGLILDLTINIVNAIDCTPMEHMYVHLWQANALGQYSGVFNQVS
MNLEDRPAPISDERFLRGYQLTDANGQVKFRTIIPGWYATRSLHTHLEVYPKNSTSLSDM
LYVGQIFFISGLPDQLKLIAPYSFNTAEITYNDQDQFYPDHGNETILNLIKQEDNSYSGQ
MIFGLDPNVKPH
>O_goto_104_1
MAKLVAFLFLVSTIIVVTLGDPERPGRYIHHSKKITNCAKYSREHNQYQCVLSPFNVEGP
YFLPDDHERSDILDGQEGLILDLTINIVNAIDCTPMEHMYVHLWQANALGQYSGVFNQET
MNLQDRPTPISDERFLRGYQLTDSNGQVKFRTIIPGWYATRSLHTHLEVYPKNSTSLSDM
LYVGQIFFVSGLPDQLKLIAPYSFNTAEITYNDQDQFYPDHGNETILNLIKQRDNSYSGQ
MIFGLDPNVKP
>O_amie_695_2
MGKLIVACVLVSLISVSLGDPERPGRYLQHNKKVTNCAKYSREHNQYQCVLSPFNTEGPF
YLPDDHERADITDGQQGVPLNLTINIVNAVDCTPMAHHYVHIWHTNGMGKYSGVQNEGPP
PPSAGQPRGPPPPPNGPHGPRGPNEGKPPQQQGGGEDRGRPTPVSDERFLRGYQVTGENG
QVSFSTILPGWYNGRCLHIHIEVYPKDSTAREDILYVGQIFFDATLPDQLKLIEPYSQNG
NRITYNQQDGIYNHHGNETILNMIKQKEQKFSAEITFGVDPDAKVTPF
>O_came_226_1
MSKLIVACVLVSLISVSLGDPERPGRYLQHNKKVTNCAKYSREHNQYQCVLSPFSTEGPF
YLPDDHERADITDGEQGVALNLTINIVNAIDCTPMAHHYVHIWHTNGLGKYSGVRNGGPP
PSDGQPRGPRGPHHGRPTPISDERFLRGYQVTGDNGQVSFTTIIPGWYNGRCLHIHIEVY
PKDSTAREDILYVGQIFFDATLPDQLKLIEPYSQNDNRITYNDQDGIYRRHGNETILNAI
KQKEQQFSAEITFGVDPDAKVAPSY
>O_goto_720_1
MGKLFVACVLVSFISVSLGDPERPGRYLQHNKKVTNCAKYSREHNQYQCVLSPFNTEGPF
YLPDDHERADITYGQQGVALNLTINIVNAVDCTPMAHHYVHIWHTNSLGKYSGVRNGDSP
PSSDGQPRGPPSSGHPKDRKPLQKNEDEGRPTPISNERFLRGYQVTGDNGQVSFSTILPG
WYIGRCLHIHIEVYPKDSTAREDILYVGQIFFDATLPDQLKLIEPYSQNDNRITYNDQDG
IYHHHGNETILNMIKQKEQQFSAEITFGVDPDAKVTPL
>O_coff_3677_1
MGKLIVACVLVSLINVSLGDPERPGRYLQHNKKVTNCAKYSREHNQYQCVLSPFNTEGPF
YLPDDHERSDITDGQQGVPLNLTINIVNAIDCTPMVHHYVHIWHTNGLGKYSAVRNGGSP
PPPPPPPSDGQPGGPPPRGPNGHPGDGKPPQDDEERGRPTPISDERFCRGYQVTDDNGQV
SFSTILPGWYNGRCLHIHIEVYPKNSTAREDILYVGQIFFENTLPDQLKLIEPYSQNNNR
VTYNDQDGIFNNHGSETILNMIKQTEQTFSAEITFGVDPDAKVTPF
>O_hond_1566_1
MDKLIVACVLVSLISVSLGDPERPGRYLQHNKKVTNCAKYSREHNQYQCVLSPFNTEGPF
YLPDDHERSDITDGQQGIALNLTINVVNAVDCTPMAHQYVHIWHTNGLGKYSGVRNGGPP
PSSSSDRQPRGPRANGPHGPRGPHGHPEDRNPPQKNGGGGGGRPTPISDERFLRGYQVTG
DNGQVSFSTIIPGWYTSRSLHIHIEVYPKDSTAREDILYVGQIFFESSLPDQLKLIEPYS
QNNQRITYNEQDGIFRHHGNET
>O_amie_473_1
MGKITFILCLGLTIFGLSSADGHHRAGTFLEHDKTVVNCAKYKREANQHSCVLSTFNSEG
PYFLGDDLERSDITEGQSGVLLDLTINLVNSNDCTPLSNMYVHIWQANATGSYSGVGPLG
PGDFPMNHGPGDHKRPTPINNERFCRGYQISNSEGQTQFKTVIPGWYGARSLHIHLEVYP
NSTTEQNDILYVGQIFFKRELAYELKLVEPYSTNQGRITPNEEDHAFTAESMVALVSDGQ
NGYKSSITFGLNPVAKKAV
>O_goto_8711_1
MNHGPGDHKRPTPINSDRFCRGYQISKSEGKTQFKTVIPGWYGARSLHIHLEVYPNSTTE
QNDILYVGQIFFKRELAYELQLVEPYSTNHGRITPNEEDHAFTAESMVDLISDGQNGYKS
SITFGLNPVVKKA
>O_coff_1885_1
MCKITFILCFSLTIFGLSSADVHHRAGTFLEHDKTVINCAKYKREANQHSCVLSAFNSEG
PYFLGDDLERSDITEGQSGVPLELTINLVNANDCTPLSNMYVHVWQANATGTYSGVDQHG
PLNFPTNHVPGDITRPTPANNERFCRGYQISNSEGKTQFKTVIPGWYAVRALHIHLEVYP
NSTTEKNDILYVGQIFFKRDLAYELKLVEPYSNNHGRITPNEEDHAFNAESLIELVSDGR
NGYKSSITFGLNPVIKKAV
>O_came_7663_1
MSKITFILCLGLTIFGLSSADGHHRAGTFLEHDKTVINCAKYKREANQHSCVLSTFNVEG
PYFLGDDLERSDITEGQSGVSLGLTINLVNSNDCSPLSNMYVHIWQANATGSYSGVGPFQ
DPPEGEPTGILDFPRPTPVSYDRAFRGYQVTNSEGQVQFKSLIPGWYEGRCIHIHIEVYP
KNSTASSDILYVGQIFFERELPSQLNLIEPYSTNSAPITFNENDGIYLNHGDESILKLVS
NGQNGYTSTITFGINPSVKPAV
>O_ilic_2942_1
MYVHIWQANATGSYSGVGPFKSPSDGPGGEPSGVLDYPRPTPVNNERTFRGYQVTNSEGQ
VQFKSRIPGWYRGRCMHIHIEVYPKKSTTASDLLYVGQIFFDRELPNQLNLIEPYSTNTA
PITLNENDGIYLNHGDESILNLVSNGQNGYTSTITFGINPDVKPAV
>O_hond_6385_1
MQRPTPVNNDRSMRGYQVSNSEGQVQFKSVIPGWYQGRCIHIHIEVYPKNSIATSDLLYV
GQIFFDRELPNQLNLIEPYSTNKAAITLNDNDHIYANHGDQSTLNLVSNGQNGYTSTITF
GINPSVKPVV
>O_ilic_3785_1
MYVHIWQANATGSYSGVGNGGTGPGGPGRPGGPGGPGGPGRPGRPGGPNNGGPDGPVLVM
KRPTPVNNERALRGYQVSNSDGQVQFKSLIPGWYQGRCIHIHIEVYPKNSTTSSDLLYVG
QIFFDRELPNQLNLIEPYSTNPARITLNENDGIFLNHGDESTLNLISNGQNGYTSTITFG
INPSVKPVV
>P_osma_5415_1
MDNFVLIYVLLSILDVTFSDHHRPGNYLNHDRTVVNCAKFKREVNQHSCVLSPFNTEGPY
FLSSDLLRSDIIDGQVGLPLKLTIKLINSNDCNPLENMYVHVWQSNALGVYSGVELFPKS
LPIIGPEGPFGPNGPGGLGQLNNGGPGDNGMADLGRPASINNERFGRGYQISDSNGQVTF
ETIVPGWYTGRCLHMHVEVFHKNTTEKNEITYVGQIFFDPKLTDQLKLVNSYSSNNQPLT
LNEDDWVYKNHGNETLLNLIDNGNSF
>E_quercif1028_3
MSRYVLLFVALAFVDIVAADPHRPGSYLDHDRTVVNCAKYKREANQHSCVLSTFNTEGPY
FLPDDLERSDITDGQVGVPLTLKINLVNSNDCTPLENMFVHIWHANAEGSYSGVENLGQD
GKEFPEISGKTPPPDDDEDDDDDDDNEEDKYDDDDENDETDETGENEETDEKDANEETDD
DDDDENDNDVDDDDDNDEEDEEDEEDDHKGIKGYARTIPVTNERFCRGYQVSDANGQVTF
RTIVPGWYFGRSLHIHIEVYHRNTTEEGEITYVGQIFFDRELPLQLKLIEPYSTNTQRLT
LNEDDWIYNNHGNESILNLISDGPSYSSSITFGINPDHKMGSRH
>S_bamb_4026_1
MTKLLLICFLFTFVLISLAHVIRPGEFIEHDQTVVNCAKFKREANQHSCVLSPFASEGSY
FLPDDLHRSNIVDNQRGELLNLKINLVNSNDCTPLENVYVHLWHANAYGFYSGVDNFAIS
GNGDRPASSTKERFCRGYQVTNQNGQVTFNTIVPGWYRGRSLHMHVEVYPRNTTEYNELF
YAGQIFFSREVPYLLKLTSPYCKNNHPILMNEDDAIYNHSGNQTTITLHSDGQNFHTEIT
LGINPNVKKIN
>TuDOG13
MSRITCIFVFCVYLVIVAADPDRPGKYLKHDRTVINCARYKREANQHQCVLSPFNDEGPY
FLPDDLQRSDITDGQNGVKYNLTIALVNSNDCSPLENMFVHIWHASAIGKYSGVRSIGPG
PGPRPQGPGNSTEHDFGGLDEPKQTGKGSEGRGLRPPQEGRDYNKPRPKPVSDERFLRGY
QVTDQNGLVNFNTILPGWYAGRATHIHIEVYPRNTTERSAISYVGQIFFREDLPELLKLV
EPYSENSNRITLNEDDGTYVYGHGNETTIQLEAVDSSSYKSTMIFGIDPDAHTKSQV
>TuDOG12
MSRITCIFAFCVYLVIVTADPDRPGKYLKHDRTVINCARYKREANQHQCVLSPFNTEGPY
FLPDDLQRSDITDGQTGIKYSLTIALVNSNDCSPLENMFVHIWHASAIGEYSGVGKMGPP
PGPNGPGEEHDFHGHEGFGGPGGPKQTGKGRGGRGPKPPQEGREGNMPRPTPVSDERFLR
GYQVTDQNGFVNFNTILPGWYAGRATHIHIEVYPRNTTEQSAISYVGQIFFREDLPESLK
LLEPYSKNPNRITLNEDDGIYTNGHGNETTAKLEAVDSLSYKSTMIFGIDPDAHTKSQV
>T_ezoe_2524_1
MFVHIWHASAIGEYSGVGGMGPPPGPNGPAGEHDFRGHGGFGEPGEPKKTGKGRGGRGPK
PPQEGRDGNMPRPTPVSDERFLRGYQVTDQNGLVNFNTILPGWYAGRATHIHIEVYPRNT
TEQSAISYVGQIFFRDDLPESLKLLEPYSENPNRITLNEDDGIYTNGHGNETTAQLEAVD
SSSYKSTMIFGIDPDAHTKSQV
>T_trun_3813_1
MENMFVHIWHASAIGEYSGVGGMGPGPGPKGPSEKHDFHGNGGFEGPGEPKKTGKGRDGR
GPKPPQEGRDGNSYMRRPTPVSDERFLRGYQVTDQNGLVNFNTILPGWYAGRATHIHIEV
YPRNTTEQSAISYVGQIFFRDDLAESLKLVEPYSENPNRITRNKDDDIYTKGHGDETTAQ
LEAVDSSSYKSTMIFGIDPDAHTKSQV
>T_kanz_11973_1
MPRITCIFVFCVYLVIVAADPDRPGKYLKHDRTIINCARYKREANQHQCVLSPFNTEGPY
FLPDDLQRSDITDGQTGIKYNLTIALVNSNDCSPLENMFVHIWHASAIGEYSGVGGMGPP
PGQNGPAGEHDFRGHGGFGEPGEPKKTGKGRGGRGPKPPQ
>T_misu_10190_1
MSKIACIAVFCVYFVIVAAHPDKPGKFLDHDRTVINCARYKREANQHQCVLSPFNTEGPF
FLPDDLQRSDITDGQGGIQYNLTIILVNSNDCSPLENMFVHIWHASAIGEYSGVGGGIGP
GPGPGGPGDSEEHGFHGHGGFGGPGESKPTGKDRDDRRRRPDQEGRGGFMARPTPVSDER
FLRGYQVTNQNGLVNFNTILPGWYAGRSTHIHIEVYPRNTTEQSEISYVGQIFFQDDLPE
SLKLVEPYSSNTNRITLNEQDNIYTAGHGNETTAQLDSVGSSSYKSTMIFGIDPDAHTKS
QV
>T_lude_9559_1
MPKIAYIFVFYAYLVTVLADPDRSGKFLNHDPTVINCARYKREAYQHQCVLSPFTTEGPY
FLPDDLQRSDITDGQTGIQYNLTIVLVNSNDCSPLENMFVHVWHANAIGEYSGVRGMGLG
PKSSEGHSFHGHRSFGHDKKFEWHSEAEKVRNAHRRRPKQKGRDATRNGRRPTPVSDERF
LRGYQVTNQNGSVNFNTILPGWYAGRAIHIHIEVYPRNTTEKIDISYVGQIFFKDNLPES
LKPVKPYSENPNRITLNENDGIYKHGHGDQTTAQLEVVGSSSFKSTMIFGIDPDAHTKSQ
V
>T_okin_13677_1
MFVHIWHASGTGEYSGVGGMGPPPGSRGSNGRGKPEEPRHRDFGRHRPSKQPGKMVDVNN
RKGRPEGFNARPKPTSDERFLRGYQVTNENGLVNFNTILPGWYSGRALHIHIEVYPRNTT
ERSDISYVGQIFFKDDLPTSLKLVEPYSENKNRITFNENDGIYKG
>Pcitr_IDRCD4
DHERSDITDGQPGIPLELTINLVNSNDCNPMGNMYVHIWSANAVGKYSGVENFGPSEEFD
KGQGGQHPEPGKGKPGPGLPGRPDPVTDERFLRGYQVTDSNGQVNFKTIIPGWYFPRCLH
IHIEVYPKNTTEKADILFVGQIYFKTELANELKLIDPYSANTNPITLNENDDLFTERHGN
ETLLNLINHGNNFSTTITFGINPEAKI
>S_lesp_12010_2
MEHMYVHIWATNAVGVYSGVGTGPPGPPPSGRRAGHHERPHKGGHSGLGGRPTPVSDERF
LRGYQVTDTLGQVSFTTIIPGWYTGRCLHIHIEVYPKDSTAESDILYVGQIFFHNELLDQ
LKSTDPYSTNKQRSTLNEDDGIYRNHGNETLLELVSQGDRYSAEITFGIDPNAKKHPH
>S_schi_1399_1
MEHMYVHLWSTNAVGQYSGVGSGPPGPPPKGQPGQYSGKDSRPPGPPPMDFDGLDGNQFD
FGGRPTPVSDERFCRGYQVTDSMGQVSFTTVIPGWYTGRCLHMHLEVYPKNSTAKSDIVY
VGQIFFHDELVDHLKLIDPYSTNTNPVTRNENDGIFRNHGNETILELFSHDGRYSSEITF
GIDMDSKAHSV
>S_shii_1451_1
MSKVALTCVLLTLFGATLADHHHRPGKFIDHDRTVVDCAKYKREANQHSCVLSTFNTEGP
YYLPGVERSDITDGQIGIPLHLTINIVNANDCTPIEGLFIHVWNANATGRYSGVTFNHDL
GNVFSFGSTGAFGADGILEKYPGLINPDGTFGFNDTFGPDELFEDLGLGDLDFVHVPGSG
HNGMGGMRPESINSDRFLRGYQISDSNGQVAFDTILPGWYDGRCMHTHIEVYTKNSTEIS
DITYVGQMFYDRELPNQIKLIEPYTENIDVIVLNEGDFIYANHGSKTMLKLHPTGNGGYS
ASMTFGINLDHEKKD
>S_shii_1453_1
MGKVALACVLLTLFGVTLADHQRKGKFLDHDHTVVDCAKYKREANQHSCVLSTFNTEGPY
YLPGVERSDITDGQIGIPLHLTINIVNANDCTPIEGLFIHVWNANATGRYSGVTFNHDLG
NVFSFGSTGAFGADGILEKYPGLINPDGTFGFNDTFGPDELFEDLGLGDLDFVHVPGSGH
NGMGGMRPESINSDRFLRGYQISDSNGQVAFDTILPGWYDGRCMHTHIEVYTKNSTEISD
ITYVGQMFYDRELPNQIKLIEPYTENIDVIVLNEGDFIYANHGSKTMLKLHPTGNGGYSA
SMTFGINLDHEKKD
>S_shii_1452_1
MGKVALACVLLTLFGVTLADHQRKGKFLDHDHTVVDCAKYKREANQHSCVLSTFNNEGPY
FLPDLERSDITDGQLGIPLRLNIKIVNANDCTPLEGLYIHVWNANATGRYSGVGFNFGEG
QFDFATGGVFEVEGLLDNYPDLIRPDGTWGFNDTFGPEELFEALGLRDSDFMIVPGSGHN
GMGGNRATPINNERWLRGYQITDSNGQVTFDTIIPGWYDGRCMHTHIEVYTKNSTAVSDI
TYVGQMFYDHDLPNQLQLVEPYNKNSDEIVLNDIDFVFYNHGKQSMLKLHPTGNGGYSAS
MTFGINLDHEKKD
>S_shii_884_1
MGKIVLACVLFTIFGVTLADDHHRPGKFLNHDATVVNCAKYKREANQHSCVLSPFITEGP
YFIPGYERSDMTDGQIGIPYTLEINLVNSNDCTPIEDMYVHVWHVNAKGFYSGIAEEKTF
GDTGIPVPPGMDLPPGLVGPDGTFSFNETFGLLDLFKLLGIDQSSYTMPNKPGDNGQNGE
RPVADNDDRYLRAYQLTDSNGQVTFTSIVPGWYSARAMHVHVEVYSKNSTQVNDIMYVAQ
MFFPRGLANKLQLIDPYSLNEHLITQNEADLFYAAYGSRSELNFVPDGAGYKSTVTLGLD
PNASAE
>S_shii_885_1
MGKIVLACVLFTIFGVTLADHHRPGKFLNHDATVVNCAKYKREANQHSCVLSPFITEGPY
FLPGVERSDITDGEDGIPFELEINLVNANDCTPLEDMYVHVWHSNALGFYSGIGHEKTFA
GTGIPIPEGMVLPEGIKLEPDGTFSFNETFGLLDLYKLLGMDESEYKMPSKPGSTGQKGE
RPTPNSDERYLRGYQLTDSEGRVTFTTIIPGWYSVRAMHVHIEVYAKNSTQVNDILYVAQ
MFFPRELPDHLKLIDPYSSNAHIITHNEADLFWGTYGNATELVLKSNGSKSSDGLKSSIT
FGINPNASAE
>O_orth_6298_1
MSKLISITVLLTLFAVTLGDHERPGKYLKHDSTVINCARYKREANQHSCVLAPYSIEGPY
FLPDDLERSNIAEDRVGVSLDLAFRLVNSNDCTPLSNMFVHIWHADALGTYSGVGDFGMD
GMTPRNKSEPPFWADFDDMNSKPNKTKGPFGPGRPGKPGKPDGPGKPGDMGFGGRPTPVN
SERFLRGYQVTNEAGEVNFKTIIPGWYSGRSLHIHMEVYPKNTTDPGAVNYIGQIFFPED
LPAELKLIEPYSLNENHLVLNSRDGIYKMGHGEQTELKLETRETGTGYFSSMTFGIDPAH
HQ
>O_rubi_2468_1
MSKLISITVFLTLLAVTLGDHERPGKYLKHDSTVINCARYKREANQHSCVLAPYSIEGPY
FLPDDLERSNIAEDRVGVSLDLAIRLVNSNDCTPLSNMFVHIWHADALGTYSGVRDFGMD
FAGMKPGNKTGPPFWDPEGFKEMNKKPNGNRGPFGPGKPGNMDIGGRPTPVNNERFLRGY
QVTDEAGEVNFKTIIPGWYTGRSLHIHIEVYPKNTTDPGEVNYIGQIFFPEDLPAELKLI
EPYSLNQNHLVLNSRDGIYKMGHGEQTELKLETRETGTGYFSSMTFGIDPAHHQ
>TuDOG15
MSKSISITVFLTLLAVTFGDHERPGKYLEHDSTVINCARYKREANQHSCVLAPYAVEGPY
FLPDDLERSNLAEDKVGVSLDLAIRLVNSNDCTPLTNMFVHVWHADALGVYSGVPDLAEL
FVERMRQENKTLPPFWGPEGAYEGRRPGGPGGPGGPGGPGGPGDMEMPGRPTPVNNERFL
RGYQVTNEAGEVNFKTIIPGWYTGRSLHIHVEVYSKNTTEPGEVNYIGQIFFKDDLPAEL
KLIEPYSLNQNILVLNPQDGIYNFAHGEQTKIQLENRETGYFGSMTFGINPNAH
>T_puer_15427_1
MSKSISITVFVTLLAVTFGDHERPGKYLEHDSTVINCARYKREANQHSCVLAPYAVEGPY
FLPDDLERSNLAEDKVGVSLDLAIRLVNSNDCTPLTNMFVHVWHADALGVYSGVPDLAEL
FVERMRQENKTLPPFWGPEGAYEGRRPGGPGGPGGPGGPGGPGDMEMPGRPTPVNNERFL
RGYQVTNEAGEVNFKTIIPGWYAGRSLHIHVEVYAKNTTEPGEVNYIGQIFFKDDLPAEL
KLIEPYSLNQNILVLNPQDGIYNFAHGEQTKIQLENRETGYFGSMTFGINPNAH
>T_ezoe_3488_1
MSKSISITVFLTLLAVTFGDHERPGKYLEHDSTVINCARYKREANQHSCVLAPYAVEGPY
FLPDDLERSNLAEDKVGVSLDLAIRLVNSNDCTPLTNMFVHVWHADALGVYSGVPDLAEL
FVERMRAENKTLPPFWGPEGAYEGRRPGGPGGPGGPGGPGGPGDMEMPGRPTPVNNERFL
RGYQVTNEAGEVNFKTIIPGWYAGRSLHIHVEVYSKNTTEPGEVNYIGQIFFKDDLPAEL
KLIEPYSLNQNILVLNPQDGIYNFANGEQTKIQLENRETGYFGSMTFGINPNAH
>T_para_9541_1
MSKSISITVFLTLLAVTFGDHERPGKYLEHDSTVINCARYKREANQHSCVLAPYAVEGPY
FLPDDLERSNLAEDKVGVSLDLAIRLVNSNDCTPLTNMFVHVWHADALGVYSGVPDLAEL
FVERMRAENKTLPPFWGPEGAYEGRRPGGPGGPGGPGGPGGPGDMEMPGRPTPVNNERFL
RGYQVTNEAGEVNFKTIIPGWYAGRSLHIHVEVYSKNTTEPGEVNYIGQIFFKDDLPAEL
KLIEPYSLNQNILVLNPQDGIYKFANGEQTKIQLENRETGYFGSMTFGINPNAH
>T_kanz_8342_1
MSKSISITVFLTLLAVTFGDHERPGKYLEHDSTVINCARYKREANQHSCVLAPYAVEGPY
FLPDDLERSNLAEDKVGVSLDLAIRLVNSNDCTPLTNMFVHVWHADALGVYSGVPDLAEL
FVERMRAENKTLPPFWGPEGAYEGRRPGGPGGPGGPGGPGGPGDMEMPGRPTPVNNERFL
RGYQVTNEAGEVNFKTIIPGWYAGRSLHIHVEVYSKNTTEPGEVNYIGQIFFKDDLPAEL
KLFEPYSLNQNILVLNPQDGIYNFAHGEQTKIQLENRETGYFGSMTFGINPNAH
>T_para_9540_1
MSKSISITVFLTLLAVTFGDHERPGKYLEHDSTVINCARYKREANQHSCVLAPYAVEGPY
FLPDDLERSNLAEDKVGVSLDLAIRLVNSNDCTPLTNMFVHVWHADALGVYSGVPDLAEL
FVERMRAENKTLPPFWGPEGAYEGRRPGGPGGPGGPGGPGGPGGPGGPGGPGDMEMPGRP
TPVNNERFLRGYQVTNEAGEVNFKTIIPGWYAGRSLHIHVEVYSKNTTEPGEVNYIGQIF
FKDDLPAELKLIEPYSLNQNILVLNPQDGIYKFANGEQTKIQLENRETGYFGSMTFGINP
NAH
>T_turk_4120_1
MSKTISITVFLTLLAVSFGDHERPGKYLEHDSTVINCARYKREANQHSCVLAPFAVEGPY
FLPDDLERSNLAEDKVGVSLDLAIRLVNSNDCTPLTNMFVHVWHADALGVYSGVPDLAEL
FAERMKAENKTLPPFWGPDGAYEGRRPGGPGGPEGPGGPGGPGDMEMPGRPTPVNNERFL
RGYQVTNEAGEVNFKTIIPGWYAGRSLHIHVEVYSKNTTEPGEVNYIGQIFFKDDLPAEL
KLIEPYSLNQNMLILNPQDGIYNFAHGEQTKIQLENRETGYFGSMTFGINPNAH
>T_trun_831_1
MSKSISITVFLTLLAVTFGDHERPGKYLEHDSTVINCARYKREANQHSCVLATYAVEGPY
FLPDDLERSNLAEDKVGVSLDLAIKLVNSNDCTPLTNMFVHVWHADALGTYSGVPDLAEL
FGERMREENKTLPPFWGPEGAYEGRRPGGPGGPGDMQMPGRPTPVNNERFLRGYQVTNEA
GEVNFKTIIPGWYAGRSLHIHVEVYSKNTTEPGEVNYIGQIFFKDDLPAELKLLEPYSLN
QNVLILNPQDGIYNFAHGEQTKIQLENRETGYFGSMTFGINPNAH
>T_huhh_9946_1
MSKSISITVFLTLLAITFGDHERPGKYLEHDSTVINCARYKREANQHSCVLAPYAVEGPY
FLPDDLERSNLAEDKVGVSLDLVIRLVNSNDCTPLTNMFVHVWHADALGVYSGVPDLAEL
FSEIMRQENKTLPPFWGPDGAYEGRRPGGPGGPGGPGGPGDMEIPGRPTPVNNERFLRGY
QV
>T_zeae_4463_1
MSKSISITVFLTLLTVTFGDHERPGKYLEHDSTVINCARYKREANQHSCVLAPYAVEGPY
FLPDDLERSNLAEDKAGISLDLAIRLVNANDCTPLKNMFVHVWHADALGVYSGVPDLAEL
FEERMRQENKTLPPFWGPEGAYEFRRPDGPGGPGGPGGPGDMQMPGRPTPVNNERFLRGY
QVTNEAGEVNFKTIIPGWYTGRSLHIHVEVYSKNTTEPGEVNYIGQIYFRDDLPAELKLI
EPYSLNENMLILNPQDGIYNFAHGEQTKIQLENRETGYFGSMTFGINPNH
>T_misu_4803_1
MSKLISTTVFLTLLAVTFGDHERPGKYLEHDSTVINCARYKREANQHSCVLAPYSVEGPY
FLPDDLERSNIAEEKIGVSLDLAIRLVNSNDCTPLPKMFVHIWHADPLGVYSGVPDLADL
FEERMKELNQTLPPFWGPEGAYESGRGGPGGPGRPGRPGGPGGPGDMQMPGRPTPVNNER
FLRGYQITDEAGEVNFKTIIPGWYTGRSLHIHVEVYSKNTTEPGEVNYIGQIFFKDDLPA
ELKLIEPYSLNQNMLVLNPQDSIYNYAHGEQTKLQLENQGTGYFASMTFGINPNAH
>T_pier_223_1
MSKLLSITVFLTFLAVTFGDHERPGKYLEHDSTVINCARYKREANQHSCVLAPYSVEGPY
FLPDDLERSNIAEEKIGISLDLAIRLVNSNDCTPLPNMFVHIWHADALGVYSGVPDLADL
FEEEMRAQNKTLPPFGPGGPGGPGGPGGPGGPGRPGELGDMDGFGRPTPVNNERFLRGYQ
VTNEAGEVNFKTIIPGWYTGRSLHIHVEVYAKNTTEPGEVNYIGQIFFKDDLPAELKLIE
PYSLNQNFLILNPQDGIYNFAHGEQTKLQFENRDTGYFGSMTFGINPNAH
>T_phas_6168_1
MSKLISITAFLTLLTVTFGDNERPGKYLEHDSTVINCARYKREANQHSCVLAPYSVEGPY
FLPDDLERSNIAEEKVGISLDLAIRLVNSNDCTPLPNMFVHIWHADPLGVYSGVPDLADL
FQEEMRAQNKTLPPPGGPGGPRGPGGPGGPGGPRRPGGPGGLEDRASFGRPTPVNNERFL
RGYQVTNEAGEVNFKTIIPGWYTGRSLHIHVEVYSKNTTEPGEVNYIGQIFFRDDLPAEL
KLIEPYSLNQNLLVLNPQDEIYRFGKGEQTKIKLENEGTGYFGSMTFGINPNAH
>T_lomb_7928_1
MEIPGRPTPVNNERFLRGYQVTNEAGEVNFKTIIPGWYTGRSLHIHVEVYPKNTTEPGEI
NYIGQIFFKDDLPGELQLIEPYSANRNFLILNTQDGIYNFGHGDQTKLKLETRDEGTGYF
GSMTFGIDPNAHH
>T_neoc_7956_1
MSKLIPITVFLTLLSVTLGDHERPGKYLEHDSTVINCARYKREANQHSCVLAPYSVEGPY
FLPDDLERSNIAEDKVGVSLDLAIRLVNSNDCTPLSNMFIHIWHADPLGVYSGVPDLAEM
FEERMKAENKTLPPFWGPEGAYEMYGKPNGTSGPIGPFGPGRPGEHGDDGELDDMEIPGR
PTPVNNERFLRGYQVTNEAGEVNFKTIIPGWYTGRSLHIHVEVYPKNTTEPGEINYIGQI
FFKDDLPGELQLVEPYSANRNFLILNTQDGIYNFGHGEQTKLKLETRDESTGYFGSMTFG

>T_okin_792_1
MIMPGRPTPVNNERYLRGYQVTNEAGEVNFKTILPGWYAGRSLHIHVEVYSKNTTESGEI
NYIGQIFFKDDLPAELQLIEPYSMNTNFLILNQHDAIYSFGNGEQTKLKLETREEDTGYF
GTMTFGINPNAHH
>T_merg_956_1
MSKLFSIPVFLTLLSVTLCDHERPGKYLEHDSTVINCARYKREANQHSCVLAPYSVEGPY
FLPDDLERSNIADDKVGVSLDLTIKLVNSNDCTPLPKMFVHIWHADALGMYSGVPDLAEL
FEERMKAENKTLPPFWGPEGAYEMPKKSNGSGGPGGLGGLGGPGGMEMGGRPTPVNNERF
LRGYQVTNEAGEVNFKTIIPGWYAGRCMHIHVEVYPKNTTEPGEINYIGQIFFKDDLPAE
LQLIEPYSMNQNLLILNPQDGIYNFGHGEQTKIKLESRTAETGYFGSMTFGINPNAHH
>T_macf_6042_2
MKPMVHLVLVVHLVLVVHLVLVVPFGPGGPGYMEIPGRPTPANNERFLRGYQVTNEAGEV
NFKTIIPGWYTGRSLHIHVEVYPKNTTEAGEINYIGQIFFKDDLPEELKLIDPYSANQNL
LILNTQDGIYKSNHGEQTKLQLETRDASTGYFSSMTFGINPDAHH
>T_evan_13092_1
MSQLISMTVFAALLAVTFGDHDRPGKYLEHDSTVINCARYKREANQHSCVLAPYSVEGPY
FLPDDLERSNIAEDKVGISLELAIRLVNSNDCTPLPNMFVHIWHADALGIYSGVPDLIGM
YEKIMKEQNRTFWGPDGAYQGFSRPDGPGRPDGPGDMVMFGRPTPVNNERFLRGYQVTNE
AGEVNFKTIIPGWYTDRSIHIHVEVYPKNTTEAGEINYIGQIFFKDDLPAELQLIEPYSL
NKQILILNPEDGIYLFGRGEQTKLQLENRETGFFGSMTFGINPNAQ
>T_lude_2607_2
MTKLISITVFAAVLAVTFGDHERPGKYLEHDSTVINCARYKREANQHSCVLAPYSVEGPY
FLPDDLERSNIADDKVGVSLDLAIRLVNSNDCTPLPNMFVHIWHADALGTYSGVPDLIGM
FEERMRAENKTLPPFWGPEGAYEGYGRPGESDESSESGRPGRAGGSNRSGRPGRPGRPGR
PGGPGQPGEPGQPGEPGEPGGPGQPGGAGGAGGAGGAGGAGAPGGAGGLGGAGGAGGLGG
AGGDGGLGGDGGDGGAGAPGGAGGAGGAGGAGAPGQPGQPGQPGQPGGPGGLGGAGGAGG
LGGAGSPGGAGGAGGPNRPGRPGEPGDMFMSGRPTPVNNERFLRGYQVTNEAGEVNFKTI
IPGWYTGRSLHIHVEVYPKNTTEPGEINYIGQMYFKDDLPAELQLIEPYSLNKQLLLLNP
QDGIYKFGKGEQTKLQLEARETGFFGSMTFGINPDSQE
>T_lomb_11287_1
MSKLISIFAFLSVLAVTLGDHERPGKYLEHDSTVINCARYKREANQHSCVLAPYSVEGPY
FLPDDLERSNIAEDKVGISLDLAIKLVNSNDCTPLPNMFIHIWHADPLGVYSGVPDLASM
FEERMKAENKTLPPFWGPEGAYEMNVRPNGTRGPFGPAWWSGPGGPGGPGGPGXWTW
>T_macf_6042_1
MSNLISITIFLTLLSVTLGDHERPGKYLEHDSTVINCARYKREANQHSCVLSPYSVEGPY
FLSDDLERSNIAEDKVGISLDLSIRLVNANDCTPLPNMFVHIWHADALGVYSGVEDLGVS
FRDRMKEMNITLPHFWDHEGGHEMNRKPNETNGPFGPGGPFGPGGPFGPGGPFWTWWTWL
YGNPRTTNSCEQ
>O_biha_13051_1
MGGFPGQGGFGGQGGFGQGGLFKRAIELQSKMVAKARPTPINDERFLRGYQITNSDGSVN
FKTILPGWYAGRALHIHVEVFASNTTESSETSFVGQIFFADEIPSMLKLIDPYTSNRNQV
TLNARDNVYPNRGEETLVTLESVEGSGYKTSLTLGVNPEGKKRNQ
>O_biha_965_1
MLMRHEPENDQRYLRGYQVSNEDGEVNFKTILPGWYAGRCTHVHVEVYPRNTTDASDISY
VGQIFFRSDLPSILKPFYPYSINTNPVMSNEEDSTFGDRGNEMITTLEPLDGSGYKSSMT
LGINPNA
>O_biha_627_1
MIKIALIAVFGICLVLVSADPERPGKYLPHDGTVINCAKYKREANQHSCVLSPFNVEGPF
FLTEDYERSDVTDGQPGISLDLTFRLVNSNDCNPLENVFVHIWHANTVGDYSGVNGPGNL
HFGDFKGTGQGINQGGPHAGRPIPGTDERWFRGYQLTDSNGEVNFKTKVPGWYQCRALHI
HIEVYRQNTTSPDDITYVGQIFFEEALPFTLKLIDPYSQNPHEITLNSNDKLFTPETLLT
LNPSGPDSYKSTLIFGINPDVTPDIIL
>A_quer_9592_1
MKRSDITDGQEGLPFELTIRLTNAKDCSPIPGFFVHIWSANATGQYSAVPDDFPLSDFRP
TPVSSDRSLRGYQQTDVDGEVKFTTILPGWYEGRAIHIHIEVYSKDITDANSITYIGQFY
FERELPLHLKKVTPYSTNDQGIIFNDQDLYYTKDHGEDTTLDLNRRGNNFSSFVTVAIDP
TILIPVQ
>A_vien_135_1
MSKLILLVSIFCTFLVLNSADYTDRPGRFLEHDRKVIDCAVHNRKSHQHSCVLAPFTTEG
PYFLTDDMKRSDLTDGQKGSPLELTIRLTNAKDCSPISGFFVHVWQANATGHYSAVPDDF
PLSDFRPTPVSSDRSLRGYQETDADGEVKFTTLIPGWYPGRAIHIHIEVYARDITDANTI
TYIGQFYFERELPLRLKKVTPYSTNDQEITFNEQDDIYVEDHGDDTILDLKRRGNKFSAF
VTVAIDPTVIIPVQ
>O_biha_6845_1
MTKLFVSVFCFVFAVTSADIHRQGRFLPHDRTVMDCRPLGRQAHQHSTVLAPFTTEGPYF
LADDLKRSNITDGQKGIPLELTIRLTNANDCTPIQGFFIHTWQANAIGVYSGIDETTADI
SGFRPEPASDDRSLRGYQETDATGIVKFNTIVPGWYEGRAIHIHIEVYASDITDENKITY
IGQFYFQKNFPLTLKKIYPYSTNNNSITFNQEDDIFVEDHGDETIIDLDRLDAKLYSFVT
VAIDPTITIHVQ
>O_orth_8880_1
MAKLFTLGLVICLFITVSADVHRPGKFLPHDRTVIDCASFNRKIHQHSCVLAPFTTEGPF
FLPDELERSDITEGQKGIPLELTIKLTNAKDCSPIPSFFIHAWQTNATGVYSGIDLATAP
LSGFRPKPASSDRAFRGYQETNANGEVKFLTILPGWYTGRAIHIHIEVYSKDITDENKIT
YIGQFYFEDDLPLRLKKINPYSTNTQNITLNKQDYYYTRDHGDVTTLDLKRNGVGFSAYA
TVAIDPTVTVHVQ
>O_rubi_7546_1
MAKLFTLGLVVCLFITASADVHRRGKFLPHDRTVIDCASFNRKAHQHSSVLAPFTTEGPF
FLPDDLKRSDITDGQKGIPLELTVKLTNAKDCSPISSFFIHAWQTNATGDYSGIDLATAP
LSGFRPKPASSDRSFRGYQETNVNGEVKFLTILPGWYTGRTLHIHIEVYSKDITDENKIT
YIGQFYFEDDLPLRLKKVNPYSTNTQQITFNKQDHYYSRDHGDETTLDLKRSSLGFSAYA
TVAIDPTVKIHVQ
>T_bamb_583_1
MVKLFTIGLSVCLFIAASADVHRPGKFLPHDRTVIDCASFNRQTHQHSSVLAPFTTEGPF
FLPDDLKKSDITDGQKGIPLKLTIKLTNAKDCTPVSEFFIHTWQANATGFYSGIDTATAP
LSGFRPKPSSSNRAFRGYQETNTNGEVQFLTILPAWYTGRAIHIHIEVYSKDITDENKIS
YIGQFYFEDDLPLKLKKINPYSFNTQQITFNKQDRFYNRDHGDETTLDLKRSSSGFTAYA
TVAIDPTVTIHVQ
>TuDOG1
MVQLFTLGSVLCLVFITATADVHRRGKFLPHDRTVINCASLNRKAHQHSSVLAPFTTEGP
FFLPDDLKRSDITDGQKGIPLELTIKLTNAKDCTPISNFFIHAWQTNATGVYSGIDEDTA
PLSGFRPTPVNRDRSLRGYQETDANGEVKFLTILPGWYSGRAIHIHIEVYAKDITDENKI
TYIGQFYFEHDFPLKLRKIYPYSTNTQRIIFNEQDYYYVHDHGDETTLDLKHNGAKFSSY
ATVAIDPTVTVHVQ
>T_turk_16427_1
MVQLFTLGTVLCLVFITATADVHRRGKFLPHDRTVINCASLNRKAHQHSSVLAPFTTEGP
FFLPDDLKRSDITDGQKGIPLELTIKLTNAKDCTPISNFFIHAWQTNATGVYSGIDEDTA
PLSGFRPTPVNSDRSLRGYQETDVNGEVKFLTILPGWYSGRAIHIHIEVYAKDITDENKI
TYIGQFYFEHDFPLKLRKIYPYSTNTQRIIFNEQDYYYVHDHGDETTLDLKHNGAKFSSY
ATVAIDPTVTVHVQ
>T_ezoe_2331_1
MVQLFTLGTVLCLVFITATADVHRRGKFLPHDRTVINCASLNRKAHQHSSVLAPFTTEGP
FFLPDDLKRSDITDGQKGIPLELTIKLTNAKDCTPIPSFFIHAWQTNATGVYSGIDEDTA
PLSGFRPTPVSSDRSLRGYQETDANGEVKFLTILPGWYSGRAIHIHIEVYAKDITDENKI
TYIGQFYFEHDFPLKLRKIYPYSTNTQRIIFNEQDYYYVHDHGDETTLDLKHNGAKFSSY
ATVAIDPTVTVHVQ
>T_kanz_7523_1
MVQLFTLGTVLCLVFITATADVHRRGKFLPHDRTVINCASLNRKAHQHSSVLAPFTTEGP
FFLPDDLKRSDITDGQKGIPLELTIKLTNAKDCTPIPSFFIHAWQTNATGVYSGIDEDTA
PLSGFRPTPVSSDRSLRGYQETDANGEVKFLTILPGWYSGRAIHIHIEVYAKDITDENKI
TYIGQFYFEHDFPLKLRKIYPYSTNTQRIIFNEQDYYYVHDHGDETTLDLKHNGAKFSSY
ATVAIDPTVTVHVQ
>T_para_1756_1
MIKLFTLGTVLCLVFITATADVHRRGKFLPHDRTVINCASLNRKAHQHSSVLAPFTTEGP
FFLPDDLKRSDITDGQKGIPLELTIKLTNAKDCTPIPSFFIHAWQTNATGVYSGIDEDTA
PLSGFRPTPVSSDRSLRGYQETDANGEVKFLTILPGWYSGRAIHIHIEVYAKDITDENKI
TYIGQFYFEHDFPLKLRKIYPYSTNTQRIIFNEQDYYYVHDHGDETTLDLKHNGAKFSSY
ATVAIDPTVTVHVQ
>T_trun_11096_1
MVQLFTLGTVLCLVFITATADVHRRGKFLPHDRTVIDCASLNRKAHQHSSVLAPFTTEGP
FFLPDDLKRSDITDGQKGIPLELTIRLTNAKDCTPIPSFFIHAWQANATGVYSGIDQDTA
PLSGFRPTPVSSDRSLRGYQETDANGEVKFLTILPGWYSGRAIHIHIEVYAKDITDENKI
TYIGQFYFEHGFPLKLRKIYPYSTNANPITFNEQDYYYVHDHGDETILNLKHNGAKFSSY
ATVAIDPTVTIHVQ
>T_lomb_3178_1
MTKLFTLGSVVCLFFITVSADVHRRGKFLPHDRTVIDCASHNRKVHQHSSVLAPFTTEGP
FFLPDDFKRSDITDGQKGIPLELTIKLTNAKDCTPISSFFIHAWQTNATGVYSGIDLATS
PLSGFRPKPASSDRAFRGYQETNANGEVKFLTILPGWYTGRAIHIHIEVYAKDITDENKI
TYIGQFYFQKDLPLKLREIYPYSTNTQHITFNNKDRFYVRDHGDETTLNLTPSGSGFSSY
ATVAIDPTVTVHVQ
>T_merg_4014_1
MVKLFTLGTVFCLVFITVSADVHRRGKFLPHDRTVIDCASLNRKSHQHSSVLAPFTTEGP
FFLPDDLKRSNITNGQKGIPLELTIRLTNAKDCTPIPNFFIHAWQTNATGVYSGIDLATA
PLSGFRPKPASSDRSFRGYQETDANGEVKFLTILPGWYTGRAIHIHIEVYAKDITDENKI
TYIGQFYFENDLPLKLQKIYPYSTNTQHITFNKRDHFYVRDHGDETTLDLKRNGAQFSSY
ATVAIDPTVTIHVQ
>T_okin_6277_1
MVKLFTLVSVLCLVFITASADVHRRGRFLPHDRTVIDCASLNRKAHQHSSVLAPFTTEGP
FFLPDDLKRSDITNGQKGIPLELTIKLTNAKDCTPIPSFFIHAWQTNSTGVYSGIDLATS
PLSGFRPKPASSDRSFRGYQETNANGEVKFLTILPGWYTGRAIHIHIEVYAKDITDENKI
TYIGQFYFEHDLPLKLKKFYPYSTNTQRITFNNRDQFYVRDHGDETTLDLKQTKTGFSSY
ATVAIDPTVTVHVQ
>T_phas_7479_2
MVKLFTLGTVLCLFFITATADVHRRGKFLPHNRTVINCASLNRKPHQHSSVLAPFTTEGP
FFLPDDLKRSDITDGQKGIPLELTIRLTNAKDCTPISSFFIHAWQANATGVYSGIDEDTA
PLSGFRPAPVSSDRTLRGYQETDANGEVKFLTIVPGWYTGRALHIHIEVYAKDITDKNKI
TYIGQFYFARDLPTKLRKIHPYSTDRNRITYNERDHFYVRDHGDETTLNLKFNGAKYSSY
ATVAIDPTVTIHVQ
>T_pier_1958_1
MVKLFTLGTVLCLFFVTATADVHRRGKFLPHDRTVINCASLNRKHHQHSSVLAPFTTEGP
FFLPDDLKRSNITDGQKGIPLELTIRLTNAKDCTPIPSFFIHAWQANATGVYSGIDEDTA
PLSGFRPAPVSSDRSLRGYQETDANGEVKFLTILPGWYTGRAIHIHIEVYAKDITDENKI
TYIGQFYFARDLPAQLRQIYPYSTDRNRITYNERDQFYVRDHGDETTLNLKLNGDKYSSY
ATVAIDPTVTVHVQ
>T_lude_7463_1
MLFKMTKLFTLGAVLCLVFITATADVHRRGKFLPHDRTVIDCASLNRKQHQHSTVLAPFT
TEGPYFLPDDLKRSDITDGQKGIPLELTIRLTNGKDCTPIPHFFIHTWQTNATGVYSGID
EDTAPLSGFRPKPASSNRSFRGYQETDVNGEVKFSTIIPGWYSGRAIHIHIEVYAKDITD
ENKITYIGQFYFQRDMPLKLRKIQPYSSNRQRIIYNEQDQFYVHDHGDETTLYLKQNGAG
FSAYATVAIDPSVTIHVQ
>T_evan_5745_1
MAKLFTLVTVLCLVFITATADVHRRGRFLPYDRTVIDCALLDRKHHQHSTVLAPFTTEGP
YFLPDDFERSNITDGQKGIPLELTIRLTNGKDCTPISGFFIHTWQTNATGIYSGIDEATA
PLSGFRPPPVSSDRSFRGYQETDANGEVKFITIIPGWYSGRAIHIHIEVYAKDITDENKI
TYIGQFYFQRDWPLRLRRTSPYSSNQQPMVFNEQDYYYVHDHGDETTLDLNRKGAGFSAY
AIVAIDPTITVHVQ
>T_evan_9118_1
MVKLFTLGTVLCLVFIAATADVHRRGRFLSHDRTVIDCASLNRKYYQHSTVLAPFTTEGP
YFLSDDLKRSNITDGQKGIPLELTIRLTNGKDCTPISGFFIHTWQTNATGVYSGINEATA
PLSGFRPPPVSNDRSFRGYQETGANGEVKFITIMPGWYSGRAIHIHIEVYAKDITDENKI
TYIGQFYFQRDWPLRLRRIRPYSSNRQQIVFNEQDYYYVHDHGDETTLDLKRNGAGFSAY
ATVAIDPTVTIHVQ
>A_vien_4020_1
MKNYQVKMSKFTLFSIFSTFIWLNAADYTNRVVRSLEHDRKVIDCAVHKREALQHSCVLA
PITTEGPYFLIDDLKRSDISEGQIGLPLELAIRLTNAKDCSPISGFFVHIWSANATGIYS
GVDTNDADTEAFRPTPASDDRFLRGYQETDANGEVKFKTIIPGWYTNRAIHVHIEVYTKD
ITDPNRITYIGQFYFERELPLQLKTINPYSKNTQEITFNDQDEYYLQDDGPQTTLDLQLA
GDKVESFITVAIDPTVVIPLS
>A_vien_4175_1
MSQKMVKSVLILSVYMVLVSADLERPGRYLPHDRTIVNCARYKREANQHSCVLAPFSTEG
PYFLPDDLERSDITEGHEGIDLELNLQVVNANDCSPLSGLFVHIWQANALGHYSGVEEIN
VFVEDTFRPVPISNSRFLRGYQITDENGQVTFKTILPGWYFGRSLHIHVEVYAENTTEFN
KVTYIGQLYFDVELPMVLHLLEPYTNNNNQLTLNNDDIPYLLAHGNESLLELDHKLDGKG
FISSYTMAIDPTILTNPVEVINDNQIIFPVNN
>O_biha_7202_1
MLEKISTFILLFNFSFVCYGHSVGQPLTHNRTLVNCARYRREANQHSCVLAPFTTEGPYF
LSDDLERANIIDGEPGINLDLNLRLTNSKDCSPLSNYFVHVWHANATGHYSGVEEFNEFP
EPSYRPKPITNERWLRGYQVTNEFGEVNFQTIIPGWYYGRALHIHVEVYSSNNTDGNSIS
YIGQLYFKQEMPIELKLIEPYLNNNNQMMLNDADDAFILTNGKDTVIDLIQKDNGFKTSF
TMAIDPSVTTTYDDIWA
>O_orth_10932_1
MNSFISVLLLLINIILVSAHLERPGKFLDHDRSIVNCAKYKREANQHTCILAPFTTEGPY
FLPDDYERSDITENQTGVNLDLNLKLTSAKDCSSLPNYYVHIWQANALGHYSGIDESDDT
GFRPKPITNERWLRGYQKTDENGQVNFKTIIPGWYFGRVSHIHIEVYDKNNTNNKDVSFI
GQLYFDHQTPEKLKLVEPYSHNQNKITLNEDDEVYLKTNGNETILDLVPIENGFRSDFII
AIQPATSINYDWLEI
>O_rubi_9956_1
MDSLILVLCISINIVLVSTHVERPGKFLDYDRSIVDCARYKREANQHTCVLVPFSTEGPY
FLPDDYERSDITDGQTGVNLDLNLKLTNAKDCSSLTNYFVHIWQANALGHYSGVDETEDP
NFRPKPITNERWLRGYQKTNENGQVNFKTIIPGWYAGRSSHIHIEVYAKNNTDGNAVSFI
GQLYFNRQTPEKLKLIEPYSNNKNDIVLNEDDKVYLMTYGNETIMDLVPKENGFRSDFIV
AIHPDESVNYDWLEIHLT
>TuDOG11
MNSLISVLFISMNIFFVSAHLQRPGKFLPHDRSIVDCARYKREANQHTCVLAPFTTEGPY
FLPDDLERSDITDGQTGVNLDLNLKLTNAKDCSPLSNYFVHVWQANALGHYSGVNELFPV
GFRPKPISGERFLRGYQKTNEDGEVNFKTIIPGWYVGRCIHIHVEVYAKNNTDGNAVNYI
GQLYFERDIPSSLRLVEPYSTNVNEITLNDSDGVYLLTHGNDTLIDLVPQESGFRTDYIV
AIDPDVSIKYDWLDI
>T_huhh_9216_1
MNSLISVLFISMKIFLVSAHLQRPGKFLPHDRSIVDCARYKREANQHTCVLAPFTTEGPY
FLPDDLERSDITDGQTGVNLDLNLKLTNAKDCSPLSNYFIHVWQANALGHYSGVDERFPT
GFRPKPISGERFLRGYQETNEDGEVNFKTIIPGWYHGRCIHIHVEVYAKNSTDGNAVSYI
GQLYFQRDVPSTLRLIEPYSNNVNEAKLNERDGVYKRTYGNETIMDLVPQESGFRSDYIV
AIDPDVSLKYDWLDM
>T_macf_9842_1
MNLFISILFISISIVLVSAHVERSGKFLVHDRSIVDCARYKREANQHTCVLAPFTTEGPY
FLSDDYERSDITDGQTGVNLELNLKLTNASDCSPLSNYFVHIWQATALGHYSGVDESNSD
GFRPKPITNERYLRGYQKTNEHGEVNFKTIIPGWYVGRCIHIHVEVYAKNDTDGNAVNFI
GQLYFNREFPSALKLVEPYSNNRNEITLNEDDDVYLLTHGDETILNLVPKENGFRSDYII
AIYPDVSIKYDWLE
>T_okin_6130_1
MEPDQPLDHQDDLQGHERPGKYLNHDRSIVNCARYKREANQHTCILAPFTTEGPYFLPDD
YERSDITDGQTGVNLDLNLKLTNAKDCSPLPNYFVHIWQANALGHYSGVDEHNPTGFRPT
PITNERYLRGYQKTNQDGEVNFKTIIPGWYMGRCIHIHVEVYAKNNTDGNAVSFIGQLYF
DRKLPSALKLIEPYTDNNNELTLNEQDEVYMLTHGDDTIMNLVPKEDAYRSDYIVAIDPD
VSIKYDWL
>TuDOG10
MMNTLTISFLTLFISINIAHVSSHLERPGKYLDHDRTIVDCARYKREANQHKCVLAPFTT
EGPYFLSDDLQRSDITDGQTGVNLDLNLKLTNAKDCSPLSDYFVHIWHANALGHYSGVQE
FDIFLEPYFRPKPISDKRFLRGYQVTNEDGQVNFKTIIPGWYFGRCIHIHIEVYAKNTTD
GNAVNYIGQFYFKQELPGQLKLVEPYSNNHNQLTLNDVDEIFAVTNGQDTVLDLEPQENG
FRSEYIVAINPDVSVKYDYLFL
>T_turk_7412_1
MMNTLTISFLTLFISINIAHVSSHLERPGKYLDHDRTIVDCARYKREANQHKCVLAPFTT
EGPYFLSDDLQRSNITDGQTGVNLDLNLKLTNAKDCSPLSDYFVHVWHANALGHYSGVQE
FDIFLEPYFRPKPISDKRFLRGYQVTNEDGQVNFKTIIPGWYFGRCIHIHIEVYAKNTTD
GNAVNYIGQFYFKQELPGQLKLVEPYSNNHNQLTLNDADEIFALTNGQDTVLDLEPQENG
FRSDYIVAINPD
>T_ezoe_8279_1
MMNTLTISFLTLFISINIAHVSSHLERPGKYLDHDRTIVDCARYKREANQHKCVLAPFTT
EGPYFLSDDLQRSDITDGQTGVNLDLNLKLTNSKDCSPLSNYFVHIWQANALGHYSGVQE
FDVFLEPYFRPKPISDKRFLRGYQVTNEDGQVNFKTIIPGWYFGRCMHIHIEVYAKNTTD
GNAVNYIGQFYFKKELPGQLKLVEPYSNNHNQLTLNDADEIFPVTSGQDTVLDLEQQENG
FRSEYIVAINPDVSVKYDYLFL
>T_para_10850_1
MNTLTILFLTLFISINIAHVSSHLERPGKYLDHDRTIVDCARYKREANQHKCVLAPFTTE
GPYFLSDDLQRSDITDGQTGVNLDLNLKLTNAKDCSPLSNYFVHIWQGNALGHYSGVQEF
DVFLEPYFRPKPISDKRFLRGYQVTNEDGQVNFKTIIPGWYFGRCMHIHIEVYAKNTTDG
NAVNYIGQFYFKQELPGQLKLVEPYSNNHNQLTLNDADEIFAVTSGQDTVLDLEPQENGF
RSEYIVAINPDVSVKYDYLFL
>T_zeae_10175_1
MTNTLTISFLTLFISINIGHVSSHLERPGKYLDHDRTIVDCARYKREANQHKCVLAPFTT
EGPYFLPDDLQRSDITDGQTGANLDLNIKLTNAKDCSPLSNYFVHVWQANALGHYSGVQE
FDDFLEPYFRPKPISDKRFLRGYQVTNEEGQVNFKTIIPGWYFGRCMHIHIEVYAKNTTD
GNAVNYIGQFYFKQELPGQLKLIKPYSNNHNQLTTNDADEVFTVTNGQDTILDLEPQENG
FRSEYIVAINPDVSVKYDFLFL
>T_trun_5926_1
MANILIISFLTLFISINIARVSSHLERPGKYLDHDRTVVDCARYKREANQHKCVLAPFTT
EGPYFLPDDLQRSDITDGQTGVSLYLNLKLTNAKDCSPLSNYFVHVWQANALGHYSGVQE
FDNFLEPYFRPKPISDKRFLRGYQVTNGDGQVNFKTIIPGWYFGRSIHIHIEVYAKNTTD
GNAVNYIGQFYFKQELPEQLKLVEPYSNNHNQLTLNDADEVFVLTNGTDTILDLEPQENG
FRSEYIVAINPDVSVEYDYLFL
>T_huhh_10595_1
MNTLTISFLTLFISIKIAHVSSHLERPGKYLDHDHTIVDCARYKREANQHKCVLAPFTTE
GPYFLPDDLQRSDITDGQTGVNLDLNLKLTNAKDCSPLSNYFVHIWQANPLGHYSGVQEF
DSFLEP
>T_misu_9802_1
MNTFISLLTLFISINIARVSSHLERPGKALDHDRTVVDCARYKREANQHKCVLAPFTTEG
PYFLPDDLERSDITDGQTGVNLHLNLKLTNAKDCSPLSNYFVHVWQASAMGHYSGVQEFN
DFPEPYFRPKPISDSRFLRGYQVTNQDGQVNFKTIIPGWYFGRCIHIHVEVYAKNTTDGN
AVNYIGQLYFKRELPEQLKLIEPYSNNHNQVTLNDVDDVFKLTNGTDTILDLDPQENGFT
AEYIVAINPDVSVKYDDLFL
>T_phas_716_1
MNTFISFISLFIIINTARVSSHLERPGKFVDHDRTVVDCARFKREANQHKCVLAPFTTEG
PYFLPDDFQRSDITDGQTGVNLDLNLKLTNAKDCSPLSNYFVHVWQANAMGHYSGVQEFN
DFPEPYFRPKPISDSRFLRGFQVTDKDGQVNFKTIIPGWYFGRCIHIHVEVYAKNTTDGN
AVNYIGQLYFKRELPAQLTLIEPYSNNHNQVTLNEFDDVFKLTNGTDTILDLDPTENGFR
AEYIVAINPDLSVKYDFLFL
>T_evan_4740_1
MNKLVSFLTLFISLDIVYVSSHLERPGKFLDHDRTVVDCAKYKREANQHKCVLAPYTTEG
PYFLPDDFERSDITDGQTGVNLDLNLKLTNAKDCSPLSNYFVHIWQANPMGHYSGVQEFN
VFPEPSFRPKPVTDSRFLRGYQRTDKDGKVNFKTIIPGWYFGRCIHIHVEVYGQNTTDGN
AINYIGQLYFDRELPEQLKLVEPYSENRNQLTLNDYDFVYLFSNGSDTTLDLAQKDDGFQ
AEYIVAINPDVTVKYDDVWL
>T_lude_10844_1
MNKLTSFLTLFISLNIALVSSHLEKPGKFIDHDRTVVDCARYKREANQHKCVLAPYTTEG
PYFLPDDFERSDITDGQTGINLDLSIKLTNAKDCSPLSNYFIHIWQANALGHYSGVKEFN
QFAEPSFRPKPVSDSRFLRGYQVTDKDGKVNFKTIIPGWYFGRCIHIHIEVYAKNTTDGN
SVNYIGQVYFKREMPEQLKLVEPYSNNDNQVTLNDADFVYIFTNGSDTTLDLVQKDDGFQ
VEYIAAIDPDVSIKYDDIWV
>T_okin_5766_1
MIKFTLILTIYVNIVLVSSHLSRPGKFLEHDRSIVDCARYKREANQHKCVLAPYTTEGPY
FLPDDLERSDITDGQTGIPLDLSLKLTNALDCSPLSNYFIHVWNANALGHYSGVQEFDEF
SKPYFRPPAISNLRFLRGYQVTDEDGQVNFKTIIPGWYFGRCLHIHVEVYDTNTTNGNAV
NYIGQFYFKRELPEELKLVEPYSSNNNEITHNDADKYFLATNGTDTLLDLIPQENGFKAE
YIIAINPDFTVTNDFLFL
>O_rubi_4723_1
MIKFVLIVTFHVVFVSAHLERSGKFLDHDSTIVNCARFKREANQHKRVLAPFATEGPYFL
PDDFERADITDGQTGVNLDLNLKLTNAKDCSPLSDYFVHIWQANALGHYSGVQEFKKFPP
NFFRSKPFTESRFLRGYQVTNEDGEVNFKSIIPGWYYGRCLHIHVEVYARNTTETNSITY
IGQLYFKRELPAQLKLIEPYSDNREELTLNEQDHVFSQQNGKATITELEFNDEGARTSFI
ISIDPTIKVFQNGTAVN
>TuDOG16
MFKLVLLVTLFNIAYVSTHSERPGKFLEHDRSIVNCARYKREANQHTCVLAPFATEGPYF
LADDLERSDITDGQTGVNLDLNLKLTNAKDCSPLSGYFVHIWNANALGHYSGVQEFNKFP
KQTFRPKPIYDTRWLRGYQVTNEDGEVNFKTIVPGWYYGRCLHIHVEVYSKNTTDTNAIT
YIGQLYFKRELPVQLKLVEPYSSNQNELKFNEQDKVFNGMHGNDTITELVFEENNAKTSF
ILALDPTVTTLTNGTVVN
>T_ezoe_3137_1
MFKLVLLVTLFNIAYVSTHSERPGKFLEHDRSIVNCARYKREANQHTCVLAPFATEGPYF
LADDLERSDITDGQTGVNLDLNLKLTNAKDCSPLSGYFVHIWNANALGHYSGVQEFNKFP
KPTFRPKPIFDTRWLRGYQVTNEDGEVNFKTIVPGWYYGRCLHIHVEVYSKNTTDTNAIT
YIGQLYFKRELPVQLKLVEPYSSNLNELKFNEQDRVFNEMHGNDTITELIFEENNAKTSF
ILALDPTVTTLTNGTVVN
>T_kanz_6653_1
MFKLVLLVTLFNIAYVSTHSERPGKFLEHDRSIVNCARYKREANQHTCVLAPFATEGPYF
LADDLERSDITDGQTGVNLDLNLKLTNAKDCSPLSGYYVHIWNANALGHYSGVQEFNKFP
KQTFRPKPIYDTRWLRGYQVTNEDGEVNFKTIVPGWYYGRCLHIHVEVYSKNTTDTNAIT
YIGQLYFKRELPVQLKLVEPYSSNLNEMIFNEQDKVFKGMHGNDTITELIFEENNAKTSF
ILALDPTVTTFTNGTVVN
>T_puer_95_1
MFKLVLLVTLFNIAYVSTHSERPGKFLEHDRSIVNCARYKREANQHTCVLAPFATEGPYF
LADDLERSDITDGQTGVNLDLNLKLTNAKDCSPLSGYYVHIWNANALGHYSGVQEFNKFP
KQTFRPKPIFDTRWLRGYQVTNEDGEVNFKTIVPGWYYGRCLHIHVEVYSKNTTDTNAIT
YIGQLYFKRELPVQLKLVEPYSNNLNEMIFNEQDKVFNGMHGNDTITELIFEENNAKTSF
ILALDPTVTTFTNGTVVN
>T_zeae_18654_1
MFKLVLIVTLLNIAYVSSHSERPGKFLDHDRSITNCARYKREANQHTCVLAPFATEGPYF
LADDLERSDITDGQTGVNLDLNLKLTNAKDCSPLSGYFVHIWNANALGHYSGVQEFNKFP
KQTFRPKPIFDTRWLRGYQVTNEDGEVNFKTIIPGWYYGRCLHIHVEVYSKNTTDTNSIT
YIGQLYFKRELPVQLKLVEPYSNNQNEMIFNEQDKVFAGMHGNETITELIFEENNAKTSF
ILALDPTVTTSTNGTVVN
>T_trun_4520_1
MFKLVLLVTLVNIAYVSTHSERPGKFLDHDRSIVNCARYKREANQHTCVLAPFATEGPYF
LADDLERSDITDGQTGVNLDLNLKLTNAKDCSPLSNYYVHIWNANALGHYSGVQEFNKFP
KQTFRPIPITDSRWLRGYQVTNEDGEVNFKTIIPGWYYGRCLHIHVEVYSKNTTDTNAIT
YIGQLYFKRELPLQLKLVEPYSNNQNEVKFNEQDKVFNGMHGEDTITELIFEENNAKTSF
ILALDPTVTTLTNGTVVN
>T_misu_7733_1
MIKFVLILTLYIACVSSHLERPGKLLNHDRSIVDCARYKREANQHKCVLAPFATEGPYFL
VDDLERSDITDGQTGVNLDLNLKLTNAKDCSPLPNYYVHIWNANALGHYSGVQEFNFFPK
PTFRPKPITDTRFLRGYQVTNEDGEVNFKTIIPGWYFGRCLHIHVEVYSKNTTDTNSITY
IGQLYFKRELPEQLKLFEPYSDNQNELKFNEEDKVFKGMHGEDTITELIFEENNARTSFI
LALDPTVTTLTNGTVVN
>T_lomb_2737_1
MIKSVLIVTLVNIVFVSAHIERSGKFLAHDRTIVDCARFKREANQHKCVLAPFATEGPYF
LSDDFERSDVTDGQTGVSLDLNIKLTNAKDCSPLSNYFVHIWSANALGHYSGVQEFNRFP
PQSFRPKPITTSRFLRGYQVTDEDGEVNFKTIIPGWYYGRCLHIHVEVYAKNTTDINSIT
YIGQLYFKRELPLQLRLTEPYIDNQETLTLNEQDGPYNMFNGKDTITELSFHENGVKTSY
VF
>T_neoc_1369_1
MLKSVLIVTLCVNIVIVSAHPSKPGKYLDHDRTVVDCARFKREANQHKCILAPFATEGPY
FLSDDLQRSDVTDGQNGVNLDLNIKLNNAKDCSPLSNYFVHIWSANPLGHYSGVQEFDYF
PEPTYRPKSISNERFLRGYQVTNEDGEVNFKTIIPGWYFGRCLHIHVEVYAKNTTDTNSI
TYIGQLYFKRGLPEQLRLIEPYSDNHEALTLNEQDKPFNRFNGKDTITELLFSEDGVKTS
YTFAIDPTVTVLTNGTAAN
>T_neoc_1370_1
MLKSVLIVTLCVNIVIVSAHPSKPGKYLDHDRTVVDCARFKREANQHKCILAPFATEGPY
FLSDDLQRSDVTDGQNGVNLDLNIKLTNAKDCSPLSNYFVHIWSANAIGHYSGVQEFNFF
PVPTFRPKPITDTRFLRGYQVTNEDGEVNFKTIIPGWYFGRCLHIHVEVYAKNTTDTNSI
TYIGQLYFKRELPEQLRLIEPYSDNHETLTLNEQDGPYNAFNGKDTITELLFSEDGVKTS
YTFAIDPTVTVLTNGTAAN
>T_macf_3394_1
MKMIKSVLIVTLYVNIAFVSGHLERSGKFLSHDRKIVDCARFKREANQHKCVLAPFATEG
PYFLPDDFERSDITDGQTGVNLDLKLKLTNANDCSPLSNYFVHIWQANALGHYSGVQEFK
KFPPQFFRSKPFTDSRFLRGYQVTNEDGEVDFKTIIPGWYYGRCLHIHVEVYASNTTDTN
SISYIGQLYFKRELPEQLKLIEPYSENHEELTLNEQDKVYNSFNGSDTITELAFNIDGVK
TSFILSIDPTVTTFQNGTAVN
>T_okin_7885_1
MIKSVLIVTLVNIVSISAHQERSGKFLSHDRTVVDCARFKREANQHKCVLAPFATEGPYF
VPDDFERSDITDGQTGVDLDLNLKLTNAKDCSPLSNYFVHIWQANALGHYSGVQEFKKFP
KPVFRSIPVTDSRFLRGYQVTNEDGEVNFKTIIPGWYYGRCLHIHVEVYAKNTTDVNSIT
YIGQLYFKRELPAQLKLIEPYSDNHEELTLNEQDKVYNGFNGADTITELTFTETGAKTSF
ILAIDPTHTTLTNGTVVN
>T_evan_10622_1
MMFVLILTVYFNIAFVSSHSERSGKFLDHDRTIVNCARYKREANQHKCVLAPFATEGPYF
LPDDFERSDITDGQTGVDLELNLKLTNAKDCSPLSNYFVHIWQANALGHYSGVQEFNRFH
KKTFRPKPITDSRFLRGYQVTDEDGEVKFKTIIPGWYHGRCIHIHVEVYAKNTTDSNSIT
FIGQLYFKRELPEQLKLIEPYSDNKNVLTLNENDKVYKRSHGADTVTELTLGENGAKTSF
IIAIDPTVTAYTNGTVVN
>T_lude_8885_1
MIKFVLVLTIYFNVAFVSSHSERPGKFLDHDQTVVNCARFKREANQHTCVLAPFATEGPY
FLPDDYERSDITDGQAGVDLELNLKLTNAKDCSPLSNYYVHIWQANALGHYSGVQEFNRF
PPNSFRPKPINTLRFLRGHQVTDEHGEVNFKTIIPGWYYGRCLHIHVEVYAKNTTDSNSI
TFIGQLYFKRELPEQLRLIEPYSDNKEVLTLNEQDNVYNRFNGAATVTKLTLGEDGARTS
FVLAIDPTVTTFNNGTVVN
>O_orth_1309_1
MNKVISISILLISLNIVFISAHLQRPGKFLDHDRTVTNCARYKREANQHTCVLAPFTTEG
PYFLPDDIERSDITDGQIGIPFDLTIRLTNASNCLPLSDLYVHIWNANATGHYSGVQEFN
FFPELTFRPKPIDNVRFLRGYQKTNEDGEVNFKTIIPGWYYARCLHIHVEVYHKPVAERN
EITYIGQIYFKRELPTLLRLVEPYSQNINEILLNEQDSFFAADHGQENVIELESKDGGYT
SYVTLGIDPDLIISVR
>O_rubi_10325_1
MNFNMNKVISISILLISLNIVFISAHLQRPGKFLEHDRTVTNCARYKREANQHTCVLAPF
TTEGPYFLPDDIERSDITDGQIGIPFDLTIRLTNASNCLPLSDLYVHIWNANATGHYSGV
QEFNFFPELTFRPKPIDDARFLRGHQKTNEDGEVNFKTIIPGWYYARCLHIHVEVYHKAV
AESNAITYVGQLYFKRELPTLLRLVEPYSQNINEILLNEQDSFFAADHGQDNVIELESQD
GGYTSYVTLGIDPDLIISVR
>T_macf_371_1
MNKVISISILLISLNIVLVSGHLQRPGKFLDHDRTVTNCARYKREANQHSCVLAPFTTEG
PYFLPDDIERSDITDGQIGIPFDLTIRLTNASDCVPLSDLYVHIWNANATGHYSGVQEFN
SFPEPTFRPKPIDNVRFLRGYQKTNENGEVNFKTIIPGWYYARCLHIHVEVYHKPAAEKD
AITYIGQLYFKRELPTQLKLVEPYSQNINEILLNEQDSFFSEDHGEENIIELKSQEGNSY
TSYVTLGIDPDVMITVR
>TuDOG4
MNKSVIPISILLICFNIVFVSAHLERPGKFVDHDRTVTNCARYKREANQHTCVLAPFTTE
GPYFLPDDFERSDITDGQVGIPLDLTIRLTNASDCLPLSDLYVHIWNANATGHYSGVQEF
NSFPKPTYRPKPIDDVRFLRGFQKTNEHGEVNFKTILPGWYYARCLHIHVEVYHKAVAES
DSITYIGQLYFKRELPTQARLVEPYSQNTNEILLNEQDRFFAADHGQDNIIELKSQDGSY
TSYVTLGIDPDIMISVQ
>T_turk_3445_1
MNKSVIPISILLIYFNIVFVSAHLERPGKFVDHDRSVTNCARYKREANQHTCVLAPFTTE
GPYFLPDDFERSDITDGQVGIPLDLTIRLTNASDCLPLSDLYVHIWNANATGHYSGVQEF
NSFPKPTYRPKPIDDVRFLRGFQKTNEHGEVNFKTILPGWYYARCLHIHVEVYHKAVAES
DSITYIGQLYFKRELPTQLRLVEPYSQNTNEILLNEQDRFFAADHGQDNIIELKSQDGSY
TSYVTLGIDPDIMMSVQ
>T_kanz_8574_1
MNKSVIPISILLICFNIVFVSAHLERPGKLVDHDRTVTNCARYKREANQHACVLAPFTTE
GPYFLPDDFERSDITDGQVGIPLDLTIRLTNASDCLPLSDLYVHIWNANSTGHYSGVQEF
NSFPEPTYRPKPIDDVRFLRGFQKTNEHGEVNFKTILPGWYYARSLHIHVEVYHKAIAES
DSITYIGQLYFKRELPTQLRLVEPYSQNTNEILLNEQDRFFAADHGQDNIIELKSQDGSY
TSYVTLGIDPDI
>T_para_12761_1
MNKSVIPISILLICFNIVFVSAHLERPGKLVDHDRTVTNCARYKREANQHACVLAPFTTE
GPYFLPDDFERSDITDGQVGIPLDLTIRLTNASDCLPLSDLYVHIWNANSTGHYSGVQEF
NSFPEPTYRPKPIDDVRFLRGFQKTNEHGEVNFKTILPGWYYARCLHIHVEVYHKAIAES
DSITYIGQLYFKRELPTQLRLVEPYSQNTNEILLNEQDRFFAADHGQDNIIELKSQDGSY
ASYVTLGIDPDIM
>T_ezoe_11372_1
MNKSVIPISILLICFNIVFVSAHLERPGKLVDHDRTVTNCARYKREANQHACVLAPFTTE
GPYFLPDDFERSDITDGQVGIPLDLTIRLTNASDCLPLSDLYVHIWNANSTGHYSGVQEF
NSFPEPTYRPKPIDDVRFLRGFQKTNEHGEVNFKTILPGWYYARCLHIHVEVYHKAIAES
DSITYIGQLYFKRELPTQLRLVEPYSQNTNEILLNEQDRFFAADHGQDNIIELKSQDGKG
CQI
>T_trun_1576_1
MNTVILISILLVCYKIVFVSAHLERPGKFVDHDRKVTNCARYKREANQHTCVLAPFTTEG
PYFLPDDFERSDITDGQVGIPLDLTIRLTNASDCLPLSDLYVHIWNANATGHYSGVQEFN
SFPKPTYRPKPIDAARFLRGFQKTNEHGEVNFKTILPGWYYARCLHIHVEVYHKAVAESD
SITYIGQLYFKRELPTQLRLVEPYSQNINEILLNEQDRFFAEDHGQDNIIELKSQDGSYT
SYVTLGIDPDIMISVK
>T_phas_9809_1
MNTVISISILLISLNIVFVSAHLLRPGKFVDHDRTVTNCARYKREANQHTCVLAPFTTEG
PYFLPDDFERSDITDGQVGIPFDLTIRLTNASDCLPLSDLYVHIWNANATGHYSGVQEFN
TFPKPTYRPKPIDDARFLRGYQKTNEHGEVNFKTILPGWYYARCLHVHVEVYHKAVAESD
AITYIGQLYFKRELPTQLRLVEPYSQNVNEIRLNEEDRFFVADHGKDNIIELKSQDGSYS
SYVTLGIDPDIMMSVK
>T_pier_996_1
MNTVISISILLISLNIVFVSAHLSRPGKFVDHDRTVTNCARYKREANQHTCVLAPFTTEG
PYFLPDDFERSDITDGQVGIPFDLTIRLTNASNCLPLSDLYVHIWNANATGHYSGVQEFN
SFPKPTYRPKPIDDARFLRGYQKTNEHGEVNFKTILPGWYYARCLHVHVEVYHKAVAESD
AITYIGQLYFKRELPTQLRLVEPYSQNVNEIRLNEEDRFFAEDHGEDNIIELKSQDGSYS
SYVTLGIDPDIMISVK
>T_merg_2080_1
MNTVISISILLISLNVVFVSAHSSLPGKFIDHDRTVTNCARYKREANQHTCVLAPFTTEG
PYFLPDDIERSDITDGQVGIPFDLTIRLTNSSDCLPLSDLYVHIWNANATGHYSGVQEFN
SFPKQTFRPQPIDDSRFLRGYQKTNEHGEVNFKTILPGWYYARCLHIHVEVYHKVVADSN
AITYIGQLYFKRELPTQLRLVEPYSQNVNEIRLNEDDRFFAEDHGQDNII
>T_misu_9672_1
MRSDITDGQVGIPLDLTIRLTNASDCLPLSDLYVHIWNANATGHYSGVQEFNSFPKPTYR
PKPIDNVRFLRGYQKTNQHGEVNFQTILPGWYYARCLHIHVEVYHKAVAESDAITYIGQL
YFKRQLPTQLRLVEPYSQNVNEIRLNEEDRFFVADHGQDNIIELKSQDGSYT
>T_okin_3867_1
MNNSIISMSTLIFLISLNIIFVSSHSSIPGKFIDHDRTVTNCARYKREANQHTCVLAPFT
TEGPYFLPDDIERSDITDGQVGIPFDLTIRLTNASDCLPLSDLYVHIWNANATGHYSGVQ
EFNTFPKPTFRPKPIDDVRFLRGFQKTDEHGEVNFKTILPGWYYARCLHIHVEVYHKVAA
ESNAITYIGQLYFKRELPTQLRLVEPYSQNINEIRLNEEDNFFARDHGEENIIKLNSQDG
NSYTSYVTLGIDPDVMISVQ
>T_evan_11758_1
MKRLISVSILLISLKFFIVSAHPERPGRFLDHNRTITNCARYKRESNQHTCVLAPFTTEG
PYFLADDFERSDITDDQVGIPFDLKIRLTNASDCLPLSDLYVHIWQANATGHYSGVQEFN
TFPKATYRPKPIDDARFLRGYQKTNENGEVNFKTILPGWYYARCLHIHVEVYHKFTAERD
SITYIGQLYFKRELPTQLRLVEPYSENVNEIRLNEQDNFFAADHGERNIVELKPQDGGYT
SYATLGIDPDVMISVK
>T_lude_12584_1
MKTLISISILLVSLKIVFVSAHSERPGKFLDHDRTVTNCARYKREANQHTCVLAPFTTEG
PYFLPDDFERSDITDGQVGIPFDLTIRLTNSSDCLPLSDLYVHIWQANATGHYSGVQEFN
SFPKASFRPKPIDTVRFLRGYQKTDGHGEVNFKTILPGWYYARCLHIHVEVYHKVSAERD
AITYIGQLYFKRELPTQLRLVEPYSENVNEIRLNEQDNFFAADHGEQNIIELKSQDGGYT
SYATLGIDPDIMISVQ
>TuDOG7
MLTVTLFANVVLVSSHSERSIEILNHDATVIDCARYKREANQHKCVITPFTTEGPYFLPD
DYERSDITDGYTGVNLNLTLLLTNAKDCSPLSNYYVHIWNANAMGHYSGVKEFNFFDHPT
FRPKPINNLRFLRGYQITNEDGLVNFNTIIPGWYFGRCIHIHVEIYDKNTTDGHAVSYIG
QLYFNREMPAALKLIDPYSQNNNELTLNDQDIVFALSRGSDTILELIPEGNGYSASYVLS
IDPTVKVENSVLPFEDPRNVSFIEH
>T_puer_1955_1
MLILMLTVTLFANVVLVSSHSERSIEILNHDATVIDCARYKREANQHKCVITPFTTEGPY
FLPDDYERSDITDGYTGVNLNLTLLLTNAKDCSPLSNYYVHIWNANAMGHYSGVQEFNFF
DHPTFRPKPINNLRFLRGYQITNEDGLVNFNTIIPGWYFGRCIHIHVEIYDKNTTDGHAI
SYIGQLYFNREMPAALKLIDPYSQNNNEMTLNDQDIVFALSRGSDTILELIPEGNGYSAS
YVLSIDPTVKVENSVFPFDDPRNVSFIEH
>T_kanz_7299_1
MLILMLTVTLFVNVVLVSSHSERSIEIANHDATVIDCARYKREANQHKCVITPFTTEGPY
FLPDDYERSDITDGYTGVNLNLTLLLTNAKDCSPLSNYYVHIWNANAMGHYSGVQEFNFF
DHPTFRPKPINNLRFLRGYQITNEDGLVNFNTIIPGWYFGRCIHIHVEIYDKNTTDGHAV
SYIGQLYFNREMPAALKLIDPYSQNNNEMTLNDQDIVYALSRGSDTILELIPEGNGFRAS
YVLSIDPTVKVENSAIPFEDPRNVSFIEH
>T_turk_3762_1
MLILTLTVTLFVNVVLVSSHSERSIEIANHDATVVDCARYKREANQHTCVITPFTTEGPY
FLPDDYERSDITDGYTGVNLNLTLLLTNAKDCSPLSNYYVHIWNANALGHYSGVQEFNFF
DHPTFRPKPINNLRFLRGYQITNEDGLVNFNTIIPGWYFGRCIHIHVEIYDKNTTDGHAV
SYIGQLYFNREMPAALKLIEPYSQNNNEMTLNDQDLVFALSRGSDTILELIPEGNGFRAS
YVLSIDPTVKVENSVLPFDDPRNVSFIEH
>T_para_9031_1
MGHYSGVQEFNFFDHPTFRPKPINNLRFLRGYQITNEDGLVNFNTIIPGWYFGRCIHIHV
EIYEKNTTDGHAVSYIGQLYFNREMPVALKLIDPYSQNNNEMTLNDQDIVYALSRGSDTI
LELIPEGNGFRASYVLSIDPTVKVENSVIPFEDPRNVSFIEH
>T_ezoe_10290_1
MLILMLTVTLFVNVVLVSSHSERSIEIASHDATVIDCARYKREANQHKCVITPFTTEGPY
FLPDDYERSDITDGYTGVNLNLTLLLTNAKDCSPLSNYYIHIWNANALGHYSGVQEFNFF
DGPTFRPKPINNLRFLRGYQITNEDGLVNFNTIIPGWYFGRCLHIHVEIYDKNTTDGHAI
SYIGQLYFNREMPAALKLIDPYSQNNNELTLNEQDVIYPLSRGSDTTLELIPEGNGFRAS
YVLSIDPTVKVENSVIPFEDPRNVSFIEH
>TuDOG8
MLTVTLFANVFLVSSHSERSIEIANHDATVIDCARYKREANQHKCVITPFTTEGPYFLPD
DYERSDITDGYTGVNLNLTLLLTNAKDCSPLSNYYVHIWNANALGHYSGVQEFNFFDHPT
FRPKPINNLRFLRGYQITNEEGLVNFNTIIPGWYFGRCLHIHVEIYDKNTTDGHAISYIG
QLYFNREMPAALRLIDPYSQNNNELTLNEQDVIYPLSRGSDTTLELIPEGNGFRASYVLS
IDPTVKIENTYEQFLYDDAFKALNRTSTEH
>T_ezoe_10291_1
MLILMLTVTFFANVFLVSSHSERSIEIANHDATVIDCARYKREANQHKCVITPFTTEGPY
FLPDDYERSDITDGYTGVNLNLTLLLTNAKDCSPLSNYYIHIWNANALGHYSGVQEFNFF
DGPTFRPKPINNLRFLRGYQITNEDGLVNFNTIIPGWYFGRCLHIHVEIYDKNTTDGHAI
SYIGQLYFNREMPAALKLIDPYSQNNNELTLNEQDVIYPLSRGSDTTLELIPEGNGFRAS
YVLSIDPTVKIENTYNKFLYDEAFKAINRTSTEH
>T_kanz_7300_1
MLILMLTVTLFVNVVLVSSHSERSIEIANHDATVIDCARYKREANQHKCVITPFTTEGPY
FLPDDYERSDITDGYTGVNLNLTLLLTNAKDCSPLSNYYVHIWNANAMGHYSGVQEFNFF
DHPTFRPKPINNLRFLRGYQITNEDGLVNFNTIIPGWYFGRCIHIHVEIYDKNTTDGHAV
SYIGQLYFNREMPAALKLIDPYSQNNNEMTLNDQDVIYPLSRGSETTLELIPEGNGYSAS
YVLSIDPTVKIENTYNQDLYYEAFKAVNRTSTGH
>T_huhh_4093_1
MLFFMLTVTLFVNVILVSSHSERSIEIANHDATVVDCARYKREANQHKCVITPFTTEGPY
FLSDDYERSDVTDGHTGVNLNLTLLLTNAKDCSPLSNYYVHIWSADAMGHYSGVQEFTFF
PTPTFRPKPINNIRFLRGYQITNEKGLVNFNTIIPGWYFGRCIHIHVEIYDKNTTDGHAV
SYIGQLYFERDLPAALKLIDPYSQNNNEMTLNDQDIVYTTSRGSDTILELIPEGNGYRAS
YVLSIDPTVKVENTIIPYEDPQNVSSIEH
>TuDOG9
MLTVTLFANVVLVSSHSERSIEILNHDATVIDCARYKREANVSSLHSPLKRSDITDGYTG
VNLNLTLLLTNAKDCSPLSNYYVHIWNANALGHYSGVQEFNFFDGPTFRPKTINNLRFLR
GYQITNEDVNFNTIIPGWYFGRCIHIHVEIYDKNTTDGHAISYIGQLYFNREMPAALKLI
DPYSQNNNEMTLNDQDIVFALSRGSDTILELIPEGNGYSASYVLSIDPTVKVENSVLPFD
DPRNVSFIEH
>T_okin_10789_1
MFIFILTVTFFNVILVSSHSDGSIEILNHDATVVNCARYKREANQHKCVITPFTTEGPYF
LTDDHERSDITDGYTGINLNLTLLLTNAKDCSPLSNYYIHIWNANALGHYSGVQEFNYFD
TPTFRPKPINNGRFLRGFQITNEDGLVNFNTIIPGWYFGRCIHIHVEIYDKNTTDGHSVS
YIGQLYFERELPAALKLIDPYTQNNNEMTLNDQDIVYTMSKGSETILELVPDDNGYRASY
ILSIDPTVKVENNDLFIPKDEK
>T_phas_3303_1
MLVFMLTVTVFVNVVLVSSHSDRSIEILNHDATVVDCARYKREANQHKCVISPFTTEGPY
FLTDDYERSDITDGYTGINLNLTLLLTNAKDCSPLSNYYVHIWNANALGHYSGVQEFNYF
ERPTFRPKPINNIRFLRGYQITNEDGQVNFNTIIPGWYFGRCLHIHVEIYDKNTTDGHAI
SYVGQLYFKRDMPAALKLVDPYSQNDNEMTLNDEDIVFNLSKGSNNTILELIPEGNGFRA
SYVLSIDPTVKVESNNLFYSEDEK
>T_phas_3304_1
MLVFMLTVTVFVNVVLVSSHSDRSIEILNHDATVVDCARYKREANQHKCVISPFTTEGPY
FLTDDYERSDITDGYTGINLNLTLLLTNAKDCSPLSNYYIHIWQANALGHYSGVQEANYF
KPPFVRPKPINNIRFLRGYQITNEDGQVNFNTIIPGWYFGRCIHIHVEIYDKNTTDGHAV
SYIGQLYFKRDMPAALKLVDPYSQNDNEMTLNDEDIVFNLSKGSNNTILELIPEGNGFRA
SYVLSIDPTVKVESNNLFYSEDEK
>T_pier_4278_1
MLMFMLTVTFLANVFLVSSHSERSIEILNHDATVVDCARYKREANQHKCVLTPYTTEGPY
FLSDDNERSDITDGYTGVNLNLTLLLTNAKDCSPLSNYYVHIWNANALGHYSGVQEFDYF
AQPTFRPKPINNIRFLRGYQITNEDGQVNFNTIIPGWYFGRCLHIHVEIYDKNTTDEHAI
SYIGQLYFDREMPAALKLVDPYSQNDNEMTLNEEDIVFNMSKGSDTILELIPEGNSFRAS
YVLSIDPTVKVENTDLFAPKDNN
>T_ezoe_11652_1
MFMFMLTLTLFVNVALVSSHSDKSIEILNHDATVVDCARYKREANQHACVITPFTTEGPY
FLPDDYERSDITDGQTGIPLNLNLLLTNAKDCSPLSNYYIHIWNANAMGHYSGVQEFNYF
DHPTFRPKPINNLRFLRGYQITNEEGQVNFKTIIPGWYFDRCLHIHVEIFEKNTTNEHAI
TYVGQLYFNRELPAALKLVDPYSQNNNELTLNEQDIVFNMANGSDTILQLIPENNGYRAS
YILSIDPTVKVENADLFFVNATTNS
>T_lude_12352_1
MMLFMLTVTLFVNVVLVSSHSERSVEILNHDRTVVDCARFKREANQHKCVISPFTTEGPY
FLGDDYERSDITDGNTGVNLNLTLLLTNAKDCSPLSNYYVHVWQANAFGHYSGVQESNFF
SAPTFRPKPVNNLRWLRGYQRTNDKGQVNFNTIIPGWYFGRTIHIHVEIYDKNITDDKAI
SYIGQLYFDREMPAALKLFDPYTQNDNELTLNEQDIVFQMSKGSDTILQLTPADNGYSAS
Y
>T_bamb_1774_1
MLMLMLTVTLFINVVSSHSDRSREILNHDATVIDCARYKREANQHKCIITPFATEGPYFL
NDDLERSDVTDGHSGVNLKLTLLLTNAKDCSPLSNYYVHIWSADALGHYSGVEEFSYFPT
PTFRPKPINNVRFLRGYQLTDEDGIVNFKTIIPGWYFGRSIHIHIEIYDKNTTDSHSISY
IGQLYFKRELPAALKLVDPYSQNNNEMTLNEQDEVYRLNKGSDTILELIEDGNGYRASYI
LSIDPTIKVEHNDLFRTKNKK
>E_afri_2180_1
MKSILSLVTVLCISSVALADPERPGKLLAHDKRVINCARYRREANQHSCVLSPIETEGPY
FISDDYQRSNIIDGQPGVPLNLTIQLTSSKDCSPLSGYFVHVWQASALGVYSGVDMSDLE
GLFKFRPTPFTKERFLRGYQVTKENGEVSFNTILPGWYPGRALHLHLEVYASNTTADGSI
VHTGQMYFKQELPAELKLIEPYSNNHQPITLNDDDVIYTYFGGKDTVLELRPSNDGFKSY
ITFAVDPNAKHTVASTNPLPPPDFSNNGFQKSNESSLRKRPPT
>E_afri_2183_1
MKSILSLVTVLCISSVALADPERPGKLLAHDKRVINCARYRREANQHSCVLSPIETEGPY
FISDDYQRSNIIDGQPGVPLNLTIQLTSSKDCSPLSGYFVHVWQASALGVYSGVDMSDIE
SISDFRPVPFNNERFLRGYQVTKENGEVSFNTIIPGWYPGRAVHVHVEVYASNTTADGSI
THIGQLYFKNKVPSSLRLVKPYSNNHNPITFNEQDGIFVHEDGKDSVLELHPVNGGFQSY
ITFAVDPTAKHHVS
>E_afri_9909_1
MNSSILIVLLFCVSGTLCHLHRPGKRLNKVNRVIECGRYRRDTNQSLCELTPFATEGPYF
LSDDLYRSNIIDGQPGIPLELTIQLSRSEDCSPLEGFFVHIWHATVFGVYSGVDMSDLEG
MQEFRPVPFTKERYLRGYQVTNDEGEVTFNTIIPGWYPGRALHVHVEVYASNTTDDGSIN
HIGQLYFDQDLPNQLNLIEPYSGNSNFITLNEHDKHYLHEGGVRTLLELRPSMDGFTSSV
SLAIDSKAKHHVS
>E_afri_9910_1
MNSSILIVLLFCVSGTLCHLHRPGKRLNKVNRVIECGRYRRDTNQSLCELTPFATEGPYF
LSDDLYRSNIIDGQPGIPLELTIQLSRSEDCSPLEGFFVHIWQATALGEYSGVDMFSGAD
LATSFRPKPFTTERYLRGYQVTNEEGEVNFSTILPGWYFGRPLHIHVEVYASNTTADGSI
THIGQLYFERGLPYRMKLLEPYSQNRNLITLNEMDRFFVNDNGAETIIDLLPSKNGFT
>S_misc_2027_1
MIKILYTLCICLTVSLAHPDRPGQYLPHDGTIVDCAKYSRSENQHSCLLLPFTTEGPYFL
TSDLKRSDITDGQEGMSLDLTIQLTDAADCSPLPGLFVHVWQANAYGHYSGVNESFPGPL
LRTTFRQTPINDERWLRGYQITDDDGKVSFKSIVPGWYFGRNLHVHVEVYSQDTTDGNSI
AHIGQLYFARDLPVRLSLIEPYSSNRNQIVFNEQDEWFVKDNGTQTILDLKLTPWGLKSQ
INVAIDPKAKHHFA
>E_prun_12023_1
MNKLVLISLIIIVCVSSSLGGHERVGQVLDHDRTVINCGKYKRETNQHSCVLAPINVEGP
FFLPSDYERADLTDGQPGIPFDLTVKLVNSADCTPLSGMFVHIWSANSLGFYSGVENEPP
APGEPSKMKIGPNGILEGRPEPDNDGRYLRGYQVTGQEGQVTFTQVIPGWYANRGLHTHI
EVYASNTTDVNSVTFVGQLFYPSDLPMALKLIDPYSGNKHEITLNENDFLYRDHGGQQTK
LDLLTKGNGYSTSITLGLDPTITVKVEV
>E_unca_3303_1
MNKLVLISLIITVCVSSSLGDHERVGQVLDHDRTVINCGKYKRETNQHSCVLAPINVEGP
FFLPSDYERADLTDGQPGIPFDLTVKLVNSADCTPLSGMFVHIWSANSLGFYSGVENEPP
APGQPSKMKIGPNGMLEGRPEPDNDGRYLRGYQVTGQEGQVTFTQVIPGWYANRCLHTHI
EVYASNTTDVNSVTFVGQLFYPSDLPMALKLIDPYSGNKHEITLNENDFLYCDHGGQQTK
LDLLTKGNGYSTSITLGLDPTITVKVEV
>E_toyo_11886_1
MFVHIWSANGIGYYSGVPSGPPAPGQSSKLKIGPNGILEGRPEPDNDDRFLRGYQVTGQE
GQVNFTQVIPSWYSMGALHTHIEVYTTNTTEINSVTFVGQLFYPSDLPMALKLIDPYSGN
NHEITLNENDNLYLDHGGQQTQLDLLTKKDGYSASITLGFDPTITVKV
>S_cerc_3409_1
MNKLQLISLLFTICVSLSLGDHERVGQALDHNRTVINCGKYKRETNQHSCVLAPINVEGP
FFLTSDYERADLTDGQPGIPFELTIKLVNSVNCEPLSGMFVHIWSANGIGYYSGVPSGPP
APGQPSKLKIGPNGILEGRPEPDNDDRFLRGYQVTGQEGQVTFTQVIPGWYAMRALHTHI
EVYTTNTTDINSVTFVSQLFYPSDLPMALKLIDPYSGNNHEITLNENDNLYFDHGGQQTQ
LDLLTKGDGYSASITLGLDPTITVKVEV
>E_asia_3418_1
MVKLIVSVLIVCTFVGLSLADKPKKGRILAHNRTIVDCTRFGRGDYQHSSILAPFSDEGP
FYVPDNPLRSDVTDGEPGIPLEISIQLTDARDCSPLSNLYVHIWSANATGNYSGIDEADY
STHGEIRITPVFATRFLRGHQVTDKNGIVTFKTIVPGWYPGRTMHVHIEVYPENETDADR
VTFIGQFYYARDMAARLSKQYPYSLNKNPITTNDEDGDYNEFDGKDTILNIIPDKKGWRT
VVKMAIDPTIIIHAF
>E_asia_3419_1
MVKLIVSVLIACAFVGLSLADKPKKGRVLAHDRTIVNCARFGRADKQHSTILAPFAEEGP
FYVPDNPLRSDVTDGEPGVPHEITIQLTDARDCSPLPNLYVHFWAANSTGNYSGVDESDY
KTSGEIRITPVFATRFLRGHQVTDKNGIVTFKTIVPGWYPGRTMHVHIEVYPENETDADR
VTFIGQFYFEREMALRIRKQYPYSLNKNPVTFNDVDDDFIDFDGQDAIFNIIPEPKVWQT
FVKMAIDPTVVVDAY
>E_asia_3420_1
MVKLIVSVLIVCTFVGLSLADKPKKGRILAHNRTIVDCTRFGRGDYQHSSILAPFSDEGP
FYVPDNPLRSDVTDGEPGIPLEISIQLTDARDCSPLSNLYVHIWSANATGNYSGIDEADY
STHGEIRITPVFATRFLRGHQVTDKNGIVTFKTIVPGWYPGRTMHVHIEVYPENETDADR
VTFIGQFYFEREMALRIRKQYPYSLNKNPVTFNDVDDDFIDFDGQDAIFNIIPEPKVWQT
FVKMAIDPTVVVDAY
>E_toyo_8873_1
MVKLIVSVLIACAFVSLSLADKPKKGRVLAHDRTIVNCATFGRADVQHSSILVPFAEEGP
FYVADNPLRSDVTDGEPGVPHEITIQLTDARDCSPLPNLYVHYWAANSTGDYSGVDESDY
KTSGEIRITPVFPTRFLRGHQVTDKNGIVTFKTIIPGWYPGRTMHSHIEVYPENETDADR
VTFIGQFYYDRDMAKRLSKQYPYSLNKNPITTNDEDGDYNNFDGKDTILNIIPDKKGWRT
FVKMAIDPTIIIHAF
>E_prun_367_1
MVKLTVSVLIACAFIGLSFADAPKKGRVLTHDRTVVNCATFGRADAQHTSILAPFAEEGP
FYVPDNPLRSDVTDGEPGIPLEITVQLTDSRDCSPLPNLYVHFWSANSTGNYSGVDEADY
KTSGEIRIPTVFPTRFLRGHQITDNQGIVTFKTIVPGWYPGRTMHVHIEVYPEDETDVDR
VTFIGQFYFARETALRLKNQYPYSLNKNEVTFNEVDDDYVDYDGQDAIFNIIPEPNGWQT
FVKMAIDPTVVVHAY
>E_prun_369_1
MVKLTVSVLIACAFIGLSFADAPKKGRVLTHDRTVVNCATFGRADAQHTSILAPFAEEGP
FYVPDNPLRSDVTDGEPGIPLEITVQLTDSRDCSPLPNLYVHFWSANSTGNYSGVDEADY
KTSGEIRIPTVFPTRFLRGHQITDNQGIVTFKTIVPGWYPGRTMHVHIEVYPEDETDVDR
VTFIGQFYFARDMAQRISRQFPYSLNKNPITTNDEDGDYNEFDGKDTILNITPDKKGWRT
FVKMAIDPTIIIHAF
>E_unca_449_1
MVKLIVSVLIACAFIGLSFADAPKKGRVLTHDRTVVNCATFGRADAQHTSILAPFAEEGP
FYVPDNPLRSDVTDGEPGIPLEITVQLTDSRDCSPLPNLYVHFWSANSTGNYSGVDEADY
KTSGEIRIPTVFETRFLRGHQITDNQGIVTFKTIVPGWYPGRTMHAHIEVYPEDETDVDR
VTFIGQFYFARDMAQRISKQFPYSLNKNPITTNDEDGDYNEFDGKDTILNITPDKKGWRT
FVKMAIDPTIIIHAF
>E_prun_368_1
MVKLIVSVLIACAFIGLSLADTPKKGRILAHNKTIVDCAKFGRAAYQHSCILAPFSDEGP
FYVPDNPLRSNLVDGQPGIPLEITIQLTDSRDCSPLSNVYVHIWSANATGNYSGIDEADY
DTHGELRIPTVFETRFLRGHQITNDQGIVTFKTLVPGWYPGRTMHVHIEVYPEDETDVDR
VTFIGQFYFARDMAQRISRQFPYSLNKNPITTNDEDGDYNEFDGKDTILNITPDKKGWRT
FVKMAIDPTIIIHAF
>E_toyo_175_1
MVKLIVSVLIACAFVGLSLADILKKGRILAHNRTIVDCAKFGRGAYQHSSILAPFSDEGP
YYVPDNPLRSNLIDGEPGIPFEITIQLTDARDCLPLSNLYVHIWSANATGNYSGVDEADY
GTQGEIRITPVYATRFLRGHQVTDENGVVTFTTIVPGWYHGRTMHVHIEVYPEDETDADR
VTFIGQFYFDRDLALRIKKQYPYNLNKNSITCNEVDGDFVDFDGQDAIFNIIPEPKVWQA
FVKMAIDPTVLVNAY
>E_smit_10002_1
MVKIIASVLIVCAFLHLAIADTPKKGRVLTYNKTVVDCATFGRADNQHTSVLIPFAEEGP
FYVADNPLRSDTIDGEPGIPLDLTFQLTDSRDCSPLPNLYVHIWSANATGNYSGVDEADY
NEHGELRIKPVFETRFLRGHQVTDKNGIVNFKTIVPGWYP
>E_smit_10004_1
MVKIIASVLIVCAFLHLAIADTPKKGRVLTYNKTVVDCATFGRADNQHTSVLIPFAEEGP
FYVADNPLRSDTIDGEPGIPLDLTFQLTDSRDCSPLPNLYVHIWSANSTGNYSGVDEAEY
KTPGEIRVPAIFETRFLRGHQVTDKNGIVNFKTIVPGWYP
>E_smit_10003_1
MVKIIASVLIVCAFLHLAIAHIPKKGRVLTYNKTVVDCATFGRAANQHTCVLAPFSDEGP
FYVPDNPLRSNLIDGEPGIPLDLTVQLTDSRDCSPLPNLYVHIWSANSTGNYSGVDEAEY
KTPGEIRVPAIFETRFLRGHQVTDKNGIVNFKTIVPGWYP
>Pcitr_IDRCD10
LSLADSPRRGRILSHNKTIVNCAKFGRAANQHTCVLAPFAEEGPFYVPDNPLRSDTIDGE
PGIPLELTIQLTDSRDCSPLSGLYVHIWSANATGNYSGVNESDFDTPGELRVKTVYASRS
LRGHQITDKNGIVTFKTIIPGWYPGRTMHTHIEVYPENETDVDRVTFIGQFYFPRDYALR
LKKQYPYSLNKNPITVNNDDDDYVNAGGKDTILNIVPDEKGWRTFFTMA
>P_osma_304_1
MVKLIVAVLLISCYLGLSLADSPRRGRILSHNKTIVNCAKFGRAANQHTCVLAPFAEEGP
FYVPDNPLRSDTIDGEPGIPLELTIQLTDSRDCSPLSGLYVHIWSANATGNYSGVNESDF
DTPGELRVKTVYASRSLRGHQITDKNGIVTFKTIIPGWYPGRTMHTHIEVYPENETDVDR
VTFIGQFYFPRDYALRLKKQYPYSLNKNPITVNNDDGDYVNAGGKDTILNIVPDEKGWRT
FFTMAIDPTVIIHAF
>P_cagl_8940_1
MVKLIVAILLLSCYLGLSLAHSSRRGRILTHNKTIVDCAKFGRASNQHTCVLAPFAEEGP
FYVPDNPLRSDTIDGEPGIPLELTIQLTDSRDCSPLSGLYVHIWSANATGNYSGVNESDF
DKPGELRVKTVYASRSLRGHQITDKNGIVTFKTIIPGWYPGRTMHTHIEVYPENETDVDR
VTFIGQFYFPRDYALRLKKQYPYSLNKNPITVNNDDDDYVHAGGKDTILNIVPDEKGWRT
FFTMAIDPTIIIHAF
>Pulmi_IDRCD4
MVKLIVAFLLISCYLGLSLADSPRRGRILSHNKTIVDCAKFGRASNQHTCLLAPFAEEGP
FYVADNPLRSDTIDGEPGIPLELTIQLTDSRDCSPLSGLYVHIWSANATGNYSGVNESDF
DTPGELRVKTVYASRYLRGHQITDKNGIVTFKTIIPGWYPGRTMHTHIEVYPENETDVDR
VTFIGQFYFPSDYALRLKKQYPYSLNKNPITVNSDDDDYVHAGGKDTILNI
>Pcitr_IDRCD11
MVKLIVSVLLISCYLGLSLADSPRRGSRLAHNKTIVNCAKFGRAANQHTCILAPFSDEGP
FYVPDNPLRSDLVDGQPGIPLELTVQLTDSRDCSPLSGLYVHIWSANATGNYSGINESDY
NTHGELRIKTIDSSRYLRGHQITDKNGIVSFKTLLPGWYPGRTMHIHIEVYPEDETDIDR
VTFIGQFYFPRDYALRLKKRYPYSLNKNPITYNDDDDDYIDYEGKDAILNIIPDEKGWRT
VVKMAIDPTVVIHAY
>P_osma_303_1
MVKLIVAVLLISCYLGLSLADSPRRGRILSHNKTIVNCAKFGRAANQHTCILAPFSDEGP
FYVPDNPLRSDLVDGQPGIPLELTVQLTDSRDCSPLSGLYVHIWSANATGNYSGINESDY
NTHGELRIKTIDSSRYLRGHQITDKNGVVSFKTLLPGWYPGRTMHIHIEVYPEDETDIDR
VTFIGQFYFPRDYALRLKKRYPYSLNKNPITYNDDDDDYIDYEGKDAILNIIPDEKGWRT
VVKMAIDPTVVIHAY
>Pulmi_IDRCD6
MVKLIVSILLICGYLGLSLADSPRRGSRLAHNKTIVNCAKFGRADNQHTCILAPFSDEGP
FYVPDNPLRSDLVDGQPGIPLELTVQLTDSRDCSPLSGLYVHIWSANATGNYSGINESDY
NTHGELRIKTVDSSRYLRGHQITDKNGVVSFKTLLPGWYPGRTMHIHIEVYPENETDINR
ITFIGQFYFPRDYALRLKKRYPYSLNKNPITYNDDDDDYIDYEGKDAILNIIPDEKGWRT
VVKMAIDPTVVIHAY
>P_cagl_9511_1
MYPTIHFDLILLTDTIDGEPGIPLELTVQLTDSRDCSPLSGLYVHIWSANATGNYSGINE
SDYNTHGELRIKTVDSSRYLRGHQITDKNGVVSFKTLLPGWYPGRTMHIHIEVYPENETD
IDRVTFIGQFYFPRDYALRLKKRYPYSLNKNPITYNDDDDDYIDYEGKDAILNIIPDEKG
WRTVVKVAIDPTVIIHAY
>E_quercif8231_1
MIKLIVSVFIVLTFLELASAHKRPGRVLAYNRTIVDCAKFGRAGNQHTCVLAPFSDEGPY
YVPDNPLRSNLIDGEPGISLEMTIQLIDSRDCSPLPNLYVHIWSANATGNYSGISEADYT
TQGELRIPPIFETRFLRGHQVTDRNGIVKFKTLVPGWYHGRTMHIHIEVYPEDETDVDRV
TFIGQFYFDRDMALRIKKQYPYNLNKNKITFNDVDDDYVDYDGKDAILNIVPDRRGWRTF
VSMAIDPTVIIHAY
>E_rubr_2096_1
MIKSIVSVLIVSTFLELASSHNRPGRVLTYNRTVVDCAQFGRADAQHSCVMAPFSDEGPF
YVPDNPLRSDLIDGEPGIPLEMTIQLTDSRDCSPLSNLYVHIWSANATGNYSGIDEADYT
VHGELRVPTVFETRFLRGHQVTNRDGIVKFKTIVPGWYPGRTMHIHIEVYPEDETDVDRV
TFIGQFYFARDMALRLKNQYPYNLNKNEVTFNEDDDDYVDYDGKDTILDIVPDRKGWRTF
VAMAIDPTVIIHAY
>E_rubr_830_1
MFKSIVSILIVSSFLELAASHNRPGRVLSYNRTIVDCANFGRAAYQHSCVLAPFAEEGPF
YVPDNPLRSDITDGEPGIPFEMTIQLTDSRDCSPLPNLYVHIWSANSTGNYSGINQADYT
TEGQIRVTPVFDTRFLRGHQVTDQNGIVKFKTVVPGWYSGRTMHTHIEVYPEDETDVDRV
TFISQFYFARDMPLRLKNQYPYSLNKNEITFNEDDDDYNEFDGKDTILNIVPDRRGWRTF
VAMAIDPTVIIHAF
>S_lesp_1047_1
MVKLIVSVLIVCGFVGLSMADRPRKGRILPHNKTIVNCAGFGRAHNQHAAIMTPFSDEGP
FFIPDNPLRSNLIDGEPGIPYDLTLQFTDSRDCSPLPNLYVHIWSANATGNYSGLDEAEY
RTHGELRVKPIYESRTLRGHQVTDREGFVRFKTIIPGWYPGRTMHIHVEVYPENETDVNR
VTFIGQFYFERDMAEKISKRWPYSLNKNGVTHNDVDDDYIDYDGKDTILNVIPDRTKGWR
STYTMGIDPTVIIHAY
>S_schi_10506_1
MVKLIVFVLIVCGLASLSLADRPRKGRFLPHNKTIVNCGTFGRLDNQHAAIMTPFSDEGP
FFIPDNPLRSNLIDREPGIPLDLTFQFTDSRDCSPLPNLYVHIWSANATGNYSGLDETEY
KTHGELRVKPIYESRTLRGHQVTDKQGIVRFKTIIPGWYPGRTLHIHVEVYPEDETNVNR
VTFIGQFYFERDMAYKLSKRWPYSMNKNRVTHNDADDDYIDFDGKDT
>S_gilv_5276_1
MVKFILSVLIIFGYLGFLSADSPRKGTILAYNKTIVDCARFGRAANQHTCVLFPWSEEGP
FYITDNPLRSNLVDGELGIPFEITFQLIDARDCSPIPGLYIHTWAANATGNYSGVDLAEY
TTTGQLRVETLFDSRFLRGHQVTDEEGKVTFKTIVPGWYPGRTIHTHIEVYPGDRTPIDN
VTFIGQFYYPRDLALTLGKMYPYSLNENDITYNEDDGDYIDFDGADSIFDIVRGQDGWST
FVTVAIDPTVSIH
>S_gilv_557_1
MVKFIVSVLIIFGYLGFLNADSPRKGRILAYNKTIVDCARFGRAANQHTCVLFPWSEEGP
FYVPDNPLRSNLVDGEPGIPFEMTFQLIDSRDCSPIPGLYIHTWAANSTGNYSGVDLAEY
TTSGQLRVETLFDSRSLRGHQVTDEEGKVTFKTIVPGWYPGRTIHTHIEVYPGDRTPIDK
VTFIGQFYYPRDLALTLRKVYPYSLNENDITYNEDDGDYSDFDGADAIFDIVRGQNGWST
FVTVAIDPTVLIPAF
>S_shii_5836_1
MVKLIASVLIICGYLGFSRADFPRQGRILDFNKTIVDCAKFGRAANQHSCVLFPWSDEGP
FYVPDNPLRSDLVDGEPGIPFEMTWQLIDARDCSPIPGLFVHAWSANATGNYSGVDLAEY
TIRDQLRVPTLFDSRSLRGHQVTDQEGKVTFKTIVPGWYPGRTIHTHIEVYPGDNTPIDA
VTFIGQFYFPRELAYILKKQYPYSLNENIITYNEDDNDYKDYDGADAIFDIVRGRNGWKT
FVSVAIDPTILTPAF
>E_quercif12711_1
MKNLILSVTFCSLLGLSSTDSPRKGFPLAFNKTIVNCASFGRSFYQHSTILAPFAEEGPF
FVTDNPLRSDLVDGESGIPLEFTVQLTDSRNCLPLPNLFVHLWSANSTGNYSGVNEADFT
TTGQLRIKPVYASRSLRGHQVTDQHGQVTFKTLLPGWYPGRALHVHIEVYPEDETDVNRV
TYFGQFYFNRDLPLRLRKRYPYSLNKNPITFNEEDDDYVHAFGSETTLDLKPHQRGWQSF
IALGIDPTVIRHAY
>Pcitr_IDRCD6
LLMLSTINYLLQLLITFISVICVSHSHLAGKIIDHDRTVVNCGKYKREANQHSCVLTPFN
PEGPYFLPDDLHRSTINEQEKGKPLHLEINLVDANDCKPLENMFIHIWHANALGIYSGVD
NNYKVPKYLKGLTIGGPGDSGMGPGVGRPKAISNNRACRGYQVTNSEGQVNFNTIIPGWY
GARCLHIHVEVFHGNT
>Pulmi_IDRCD5
VDYDRTVVNCGKYKREANQHSCVLTPFNPEGPYFLPDDLQRSTINEQEKGKPLHLKINLV
DGNDCKPLENMFIHIWHANALGIYSGVDNNYKVPKDLKGLTIGGPGDSGMGPGVDRPKAI
SNNRACRGYQVTNSKGQVNFNTIIPGWYGERCLHIHVEVFHGNTTELNNIIYVTQIYFHS
DLPSKLLWSEPYFQNDHRIFLNDQDGIYLFHGNETTVDLVETN
>E_asia_635_1
MFQFILIVCLILNVSFADPERSGQYLKYDRTIVNCAKYKREANQHSCILAPYTMEGPFFL
GDDVERSDITNGQKGVPLTFNLKVTDSRDCSPLSGLYVHVWSANATGFYSGVNNYGGMGG
NQGPPKGPEGFGSLDPNEGAPGMGGMGGGRGGPGGRRGPGGPGGRGGDHQPGRPTPINDD
RSLRGYQISDAEGSVSFETIIPGWYAGRCQHLHVEVYRDVKVENVTFVGQVFFPESIIPE
LQKISPYTENINPIVPHAEDDLYSQRQGELMELTLNKKDNGYEASIILGINPEYSISTDG
IQVSNDLP
>S_cerc_9708_1
MFQFILIVCLIVDVTFADPERPGQYLKHDRTIVNCAKYKREANQHSCILAPYTMEGPFFL
GDDMERSDITDGQKGVPLTFNLKVTDSRDCSPLSGLYVHVWSANATGEYSGVKNFGGGPE
GFGGKQGPPKGPEGFGSLDPNEGAPGMGGMGGGRREPGEPGGDYKMGRPAAINDDRSLRG
YQISDAEGSVSFDTIIPGWYAGRCQHLHVEVYHDVKVENVTFVGQVFFPESIIPEIQKIF
PYTDNTNPIVPHAEDDLYSTRQGELMELTLVKKDNGYEASIILGINPEFSISTDGIQVTK
DLP
>E_prun_663_1
MFQFILIVCLIVNVALADPDRSGQELKHDRNIVNCAKYKREANQHSCVLAPYTMEGPFFL
GDDMERSDITDGQKGVPLTFNLKITDSRDCSPLPGLYVHVWSANSTGEYSGVANFGGGPG
GFGGRGGPRGPQGFGSLDPNESFPGMGGMGGRGPGQGGPGGEHKMGRPAAINDDRSLRGY
QISDENGAVSFQTIVPGWYTGRCQHLHIEVYHDLQVQNVTFVGQVFFPEDLITKIKEIFP
YTENTNPIVPHAEDDLYATKHGELMELTLVNKDNGYEAEIILGINPEYKISTDGIQVTKD
LP
>E_unca_1869_1
MFKFILIVCLIVNVALADPDRSGQELKHDRNIVNCAKYKREANQHSCVLAPYTMEGPFFL
GDDMERSDITDGQKGVPLTFNLKITDSRDCSPLPGLYVHVWSANATGEYSGVNNYGGGPG
GAGGPGGSRGPQGFGRLDPNESIPGMGGMGGRGQGQGGPGGEHKMGRPAAINDDRSLRGY
QISDENGAVSFQTIVPGWYTGRCQHIHIEVYHDVQVQNVTFVGQVFFPEDLITKIKKISP
YTENTNPIVPHAEDDLYVNKHGELMELTLVNKDNGYEAEIILGINPEYEISTDGIQVTKD
LP
>E_smit_1917_1
MFLKFILIVCLTFNVAFADPDRAGQYLKYDRNVVNCAKYKREANQHSCILAPYTMEGPFF
LGDDMERSDVTEDQKGVPLQFTIKITDARDCSPISGLYVHIWSANATGFYSGVNNFNGGG
GGGGRGEGSGPPGFGSLDPNESAPGMGGMRPGGPGGPGGPGGPGGPGERPHRMGGPDGQK
PSRPNAINDDRSLRGYQISNADGTVTFQTIIPGWYAGRTQHIHVEVYHDAKVENVTFVGQ
CFFPEEIIPELQKISPYTDNVNPIVPHAEDELYRTRQGELTQLTLVKKDDGYSAEITLGI
NPEVEISTDGIQVTHDLP
>E_diss_1648_1
MFQLILIVCSMFFTVHVTFSDPQRPGQYLKYDRNIVNCAKYKREADQHSCILAPYTMEGP
FFLGDDVKRSDIRDDQKGIPLTLHLKITDSRDCSPLSGLYVHIWSANATGVYSGVANGQE
SNPVPRGPKGFGSLDPIESNPGMGGMGGWLEGEPEGDYKIGRPVAINDDRSLRGYQVTDE
EGSVSFQTIIPGWYVGRSQHLHVEVYHGAKVDNVTFVGQFFFPENLVAQIKKISPYTEND
NPIVTHSQDDLYSTHQGELMELRLTEKDNGYETKIILGIDPSIELSTAGIQVNKDLP
>E_rubr_568_2
MGGQGPMGGQGPMGGDGQMGGQGHKMGRPAAINDDRSLRGYQISNVDGTVSFRTIIPGWY
TGRTQHLHIEVYHDTKVENVTFVGQVYFPEDIIPAIKGIYPYTENTNPIVPHADDELYST
RHGEATELTLTKKDYGYAAEITLGIDPSVEISTDGIQVRKDFGDLP
>S_gilv_3137_1
MESNRKNPRNDDRYLRGYQITDDNGEVTFKTLIPGWYVPRCQHLHVEVYHDKQYENVTYV
GQVFFPEDIIPELQQTYPYTLNENAITPHSEDELYTTRQGELITLTLNKVDDGYEAEIVL
GVTPDLYINTDGIQVTNDLP
>S_shii_1784_1
MLKFILIVCLIVNVALADPDRLGKYLEHDSTVVNCAKYKREANQHSCVLTPLTMEGPFFV
DDDYERSDVVDGQEGVPLKVNIKVTDAADCSPLSGLYVHIWSANATGSYSGFVDEVGDGF
NMDKQGPEGFASLDPNESFGGNEGMGGMGGNGPHNHGESDHKMGRKTASGTDRSLRGYQI
TDENGEVTFKTIIPGWYVPRCQHLHVEVYHGQQVENVTYVGQVFFPENIIPELKMTYPYT
ENKNRVTPNSEDELFATRQGELLTLTLNKVDNGYESVLNLGIRPDLEIPTDGIQVTHDLP

>S_shii_7089_1
MFKFILTVCLIVNVAFADPDRHGKYLEHDSTVVDCAKYKREANQHSCVLTPLTMEGPFFI
EDDYERSNVVDNQQGIPLAIKIKVTDAADCSPLSGLYVHIWSADATGSYSGFGNEVGDAF
NIPEGFGSLDPSEIMNMGGWQYKGGRMDAGNDDRSLRGYQITDENGEVSFQTLIPGWYIP
RCQHLHVEVYHGRQIKNVTYVGQVFFPEYILEECKTTYPYTENRNPITTNLEDSLFTTRQ
GELLTLTLDKVDNGYESVLNLAIRPYIEIPTDNIQMTNDLP
>E_rubr_568_1
MFRFILVVCLFVSFSLADPERPGQYLKFDKNVVNCAKYKREANQHSCVLAPYTMEGPFFL
GDDMERSDLTDDQQGVPLDITIRVTDARDCSFISGLYVHVWSTNATGVYSGVSNGGGPGG
QRGPGGPDGQRGPQGFGSLNPGESFQPGMREDQWAVKDQWAVKDQWAVMDKWAVKDTKWV
DQLQSTMTDHFEVTRSLMSMVPSPSEP
>E_rubr_569_1
MFRFILVVCLFVSFSLADPERPGQYLKFDKNVVNCAKYKREANQHSCVLAPYTMEGPFFL
GDDMERSDLTDDQQGVPLDITIRVTDARDCSFISGLYVHVWSTNATGVYSGVSNGGGPGG
QRGPGGPDGQRGPQGFGSLNPGESFQPGMREDQWAVRPMGGQGPMGXVKDQWA
>E_sugi_13906_1
MFQFILIICFIINSSLAAPSRPGQYLQFDRDVVDFVKGKREINRRSCVLAPYTMEGPYFL
GDDLERSDVTDGQRGVPLHLTIKITDARTCSPLSEFYVHIWSANATGSYSGVADDSGASE
QGSRKW
>E_tili_4770_1
MEGSFFLEDDLERSDLTDDQRGVPLHLTIRITDARTCSPLSQLYVHIWSANATGSYSGVA
DSPRDSDLPSGPHGFGSLDPIESFSTRRGSSVRKDSEELKLGRSTAINEDRSLRGYQVTD
EDGTVFFQTIIPGWYADRTQHLHVEVYRDAKVEKVTFLGQIYFPEEIIPRIRGISPYSDN
INPIMSHIEDNLFVTRHGESTLLTLKRKDYGYVADITLGINPAIQIPMDGIQTIKDLPQQ
IN
>E_rubr_229_2
MYVHLWHVNATGKYSGTKSPSEAGAGGPGGQGPPDFGQLGGQGGFGGGPGGMGGMGGFGG
PGSKGDFHPIKGRPAPINDQRYLRGYQITDANGQVTFKTNVPGWYSARSMHMHMEIYPKN
STAENDISYVGQIFYKSGTPYTLKSIYPYSENTDIIVLNENDILFVNHGEDSMIELIPAE
NGYTSTMTIGIDPDAVVHIDDWLDN
>A_quer_2752_2
MEGPYFIADDYMRSDLIDGQGGVPFDLTLRLVDSNDCSPLAGMFVHIWNANSTGKYSGSF
YEDWPMFGGPDDGGPGGPGPMEEGGPGHKGVPNTEFPNGNIFVGEDGFHITRQTPSNGDR
FCRGYQISNETGEVRFRTILPGWYDGRTMHIHLEVYPTNTTDRSALTYVGQIYFREQLPL
ELKLVEPYTLNVNQLVLNPEDELYIAQQEIDLVPVGSGFSGSMTIGIDTTVGTVVEQLAN
LGTK
>A_quer_7877_1
MQGGFGGPGNMQGGMQGGFGGPGGHGGETVFPNGNVFVGDNGFEMQRGSPVNADRFLRGY
QISNEAGEVNFTTIIPGWYDGRTLHVHLEVYPTNTTDKSAITFVGQIYFREQLPVELKSV
EPYTLNTKQLVLNPNDELYTAQQEIELVSVGPGFSGLMTIGIDTTVGTVLEQLNNL
>P_late_4722_2
MKYFLALLSLLAVFLLASCDPDRPGKIIPTDKTVHSCSRFRRSVHQHSCLFDPFDDEGPF
FVPSAPQRSDIRDGQDGIPINLTLKITDARSCLPLKDAIVHIWNANPLGFYSGVNNNELS
GFRATPITEERWLRGYQITDNQGQVSFTTVIPGWYNRRALHYHVEVYLDKTLNNVVYVGQ
LYFDDTVPSFLKHIYPYADNEHILWYNHQDRHFIQHHGAAHVLKLSPDGTGFSSQLTIGL
DPSYAVAPNEILH
>T_hart_1576_1
MNCFTILALLMSFVALGLSDYLRPGRIIPHDNTVINCKRYKRENNQHDCVLSPFSVEGPY
FIPDVPERSDIRDGQDGVALDLKIVLTDSRNCEPIEGATIHLWNTNATGKYSGVDNLELG
DPSEHGGPGGPGGPGGRGPGGPGGPGGHGPGGSGDHGGHEMGRPTPINNERFLRGYQITD
NEGQVNFVTNIPGWYSGRTMHIHLEVYLFNSISNISYVGQFFFDDSVGDLLATVDPYTGN
TQTRLLNAPDWLFKKAGGQGLLNLEVESNGYKAVKYIAIDPTVSLTPNDVM
>O_biha_513_1
MAKIALISIFCACLVVVLADPERPRNYLKHDRTITNCAKYKREANQHQCVLSPFNTEGPY
FLPDDLERSDITDGETGIVYDLTLKLVNSNDCTPLAGMYVHIWHCNAVGDYSGVGGGSGP
GPGPGPGPSPGPGGFGGFGGGFDGFGGFGSFGGFGQRPGGSGMHGPGGHDGPDGPGGHGG
GGGGGG
>O_biha_14937_1
MTKVYSIFTLFACFFIVLADHQRPGKYIKHDPNPINCARYKREANQHSCVISPFIEEGPF
FLPDDLERSNLVDGQIGVGLALTLRLVNSNDCTPLSGMFVHIWSTNATGDYSGVGSDQGG
PGGMMPGGGNQGGMMPGQGGMMPGQGIMPGQGMMPGQGMMPGGQQMMPGQGMMPGQGGFG
GDQGMMQGQGGFGGDMVAGGNAGGVGGGGRPTPINNDRS
>S_shii_6469_1
MGGMGGPGGQGGFGGPGGAGGFGGAGGAGGMGGKGDQSGMFGTDGIFGITFNDTFTLEDL
AGMLGVNITDFFPNGPGNNGQGGVRPAAVDDERWCRGYQITDSNGQVTFDSIIPAWYDGR
SMHIHIEVYTTSSTRANDITYVGQMFFDRDLPNELKLIYPYSENNQRIYYNENDFIYANH
GNETLLELHPNGKGVTTSMTFGINLDAVKN
>B_ehar_1567_1
MTRLQAGLLFTACILVSSIHQNSAASLDSLVSPKKLSNDVCVMTPTATEGPYYIKNVLNR
GDIRDGKEGIPLNLTIQVVDGRLCDAISDLRVDIWHADALGDYSGFSQQAGFGGRPGGNR
RPGGNRGPGGNRGPGGNRRPGGNRWGGIWEDRWNGNQDMANKWANFLQGNRGPSTSTQPS
VSPASLYLRGYQATDGRGMVNFQTIVPGWYPGRSMHIHFEIRNSDDQIIHIGQFFFDEEL
SQAIEKEEPYTRNPHRRTTNTRDGVYRQSHGDETTMEIIGDVATGMASKYQIGVDASVTI
NINGARFRPGFDFGN
>B_prae_3444_1
MSRLQVKILLITFIVVSQIHQIAATNSFDFLYRPTRLNDNVCQLTPISTEGPYFIKDVLN
RGDIRDGKPGIPLNLTINVIDGKICTPMSDFRVDIWHCDAFGAYSGFSQAQQGLDRGQGN
GNRDDRWAGIWGDRQSRVTRSLSSSLFLRGYQSTDGKGIVNFQTIVPGWYPGRTMHIHFE
IRNPEDKIVHVGQFYFDEGLSQTIERVQPYATNPHTRVTNDHDGVFRRSYGNQTVMDIVG
DVSGMASKWKIGVDATVTVPIGSQGGPSRPGRDSEN
>B_prae_6542_1
MSQLQFKILFITYIVVSLIHQIAGDSSDFLYRPKSLDDRVCQLTPMSEEGPYFIKDVLNR
GDIRDDKPGIPLNLTINVIDGKICSPMSNFRVDIWHCDAFGAYSGFSQSQQGLDRGNGNR
TDRWAGIWGERQSRVTRSLASALSLRGYQSTDGRGLVNFQTVVPGWYPGRAMHIHFEIRT
PEDKLIHVGQFFFDENLSQTIERAQPYSTNPHTRVTNDQDGIFLHKNGKQTVMDIVGDVS
GMASKWKIGVDATVTVPVGSRGGPLPPGRDFAY
>B_prae_7848_1
MSTEGPYFIKDILQRSDIRDNQPGIPLNLTINLVDGKVCTPLSNYRVDIWHCDSVGVYSG
FSESHKEADKRQGDRADRWAGIWGNNRTQFQRTASPLFLRGYQSTDGRGMVNFQTIVPGW
YPTRTMHIHFEIRTPEDKLILIGQFFFDEGLSQTIERVSPYTNNPHARVRNNHDDDFVVR
HGDQTTLNIVGDVSGMATKYQVGVDATVTVPIGSRGGHSRPGRD
>B_ehar_3488_1
MSPMVTEGPYFYNHTLDRSDIREGKIGIPLNLTIKVVDGNLCSAMSGFRVDIWHCDAFGD
YSGYPNGGALPSAPPGGFETWEDILKFTQESAGKPSQLPKPLQNPATLYLRGYQSTDARG
LVNFQTVVPGWYPGRTMHIHFEVRDPKGKIIHVGQFYFDEMISQTIEKVEPYASNQVHRM
KNYEDMVYLTGHGEQTLMEILGDVSGMISKVKLGVDASVTVPINLLSPPSYEDLENFP
>B_ehar_3489_1
MSPMVTEGPYFYNHTLDRSDIREGKIGIPLNLTIKVVDGNLCSAMSGFRVDIWHCDAFGG
YSGYPNGGAMDLSQFGPSGEFESWDDVVKSIRERHEKPPPLPKLLPLQNPATLYLRGYQS
TDARGLVNFQTIVPGWYPGRTMHIHFEVRDPKGKIIHVGQFYFDEMISQTIEKVEPYASN
QVHRMKNYEDMVYLTGHGEQTLMEILGDVSGMISKVKLGVDASVTVPINLLSPPSYEDLE
NFP
>E_smit_14618_1
MSKCILIIFVVVSTVISIVGIVNCANNSSSNVITFSPYRNKTVLSNIQSSTTDLPRPKRQ
SINGKCSLTPMSTEGPYYLKDVLERRDITDGKPGVPLNLTINVMDAVNQCKSLSGLRVDI
WHCDALGVYSGVGSLSRGGRRGTGSFRQTVSTSISPVDRFLRGYQITDSSGQVNFQTIVP
GWYPGRPIHIHFEVYLTTGKLIHVGQLYFEEALSTSLETIKPYSDNPSKRVPNTVDRIFM
ETSGDKTTITLTGEMNSGMDSQCGIGLDLTATVPIQFVGGFNGGGRRFGRRG
>Pcitr_IDRCD1
SCKGLPGLRVDIWHCDALGVYSGVGSLSGRGGRRSGFRSTITTSISPVDRFLRGYQISDS
IGQVNFQTIVPGWYPGRPIHIHFEIYLSSGKLLHVGQLYFDELLSTSLETIKPYSDNQSK
RVPNNVDRIFSTTSGHKTIITLTGEMTSGMNSQCGIGLDLRATVPIQLVGGFNGGGGGRG
FGRRG
>Pulmi_IDRCD1
MITTKFISIYFLGLSTILGLINCDSNNNSNVATFSPYKNKSVSNVTTINLEPRPKRQSTN
GTCSLTPMSTEGPYYLKDVLERRDITDGKPGIPLNLTINVMDSVNSCKGLPGLRVDIWHC
DALGVYSGVGSLSGHGGRRGGFRSTITTSISPVDRFLRGYQISDSIGQVNFQTIVPGWYP
GRPIHIHFEIYLSTGKLLHVGQLYFEESLSTSLETIKPYSDNQSKRVPNNVDRIFSMTSG
YKTTITLTGEMTSGMNSQCGIGLDLRATVPIQLVGGFNGNGSRRFGRRG
>O_biha_15075_1
MGKHFDSICSFLLVTLIVHQFKLINCDNSNVVTFSPYKNKSANNSSLIQESPRPRRQSTQ
GTCSITPMSTEGPYYLKDVLERRDITDGKQGVPLNLTINVMDAINQCKSLSGLRVDIWHC
DALGVYSG
>TuDOG14
MEKYFSSICLIFLTVLISHQSHYINCDNSNVVTFSPYKNKSPNNASLLEEPVRPKRQSTQ
KTCSITPMSTEGPYYLKDVLERRDITDGKPGIPLNLTINVMDAMNQCKTLSGLRVDIWHC
DALGVYSGVGSIGFASRRFGRGKRQVMTSISPVDRFLRGYQITDAQGQVNFKTIVPGWYP
GRPIHIHFEVYSPSGKLVHVGQLYFEEPLSATLDNIEPYSRNPSKRVPNEIDRIYRDTDG
FKTVLFLLGKPTEGMTSKCGIGLDLSATVPIQFSGRGFGRG
>T_okin_10041_1
MEKHSNSICLIILTVLISHQSHHVNCENSNVVTFSPYKNKSQNNASLLEEPLRPKRQSAQ
KTCSITPMSTEGPYYLKDVLERRDITDGKPGIPLNLTINVMDAMNQCKTLSGLRVDIWHC
DALGAYSGVGSIGSRRFGRRGKRQIVTSISPVDRFLRGYQITDAQGQVNFKTIVPGWYPG
RPIHIHFEVYSLSGKLVHVGQLYFEEPLSATLDNIEPYSQNPSKRVPNEVDRIYRDTDGF
KTVIFLLGKPTEGMTSKCGIGLDLSATVPIQFAGRGFGRGFSIMSIIG
>E_smit_13531_1
MKTMMKFRKISLTIKLLTILLICDQFKSSSCKSIYNLYQQSDRFKRDSDYACELTPTYND
GSELIADIERSNITEGQNGVPFHLIIRIINSRTCSPLEGVYVHIWHANAFGQYSSKYLSF
KGLSETF
>E_sugi_5944_1
MKSLQSNGSTMISIKLLIILLIGCEAISCLPFHNFTLIQRNIHKRDLDYACELTSINVQV
PIESGDTERCDIRDGLIGTPFHLIIRLINSRTCSPLQGAFVHISHANALGQYSGFERDIT
TGFNGMFLRGYQKTDGNGDVEFKTIIPGWVIGKSLHINIVVTLEATNFDSIIFIGQLLFD
ETLPDHQNLTTFLRSVYPYSENSNGIIKNLKDPLDKYQGSSMILSLTKIGAGFQSITSLG
VDPTTN
>E_tili_7662_1
MFLRGHQVTDQSGDVTFKTTIPGWRRGRALHIHVTVTLDSTIHDSIIYVGQLFFDNIGSD
LSSSYMNTLTTIDPYSRNGNPITYNYQDTIYTDHLGYSTALSLTEIGSGYQSIISLGVDP
TRIIS
>O_came_6000_1
MINNPSKLFSAIKFLTIVLLQVNFTYCRNESDLFEKNSRACELSPIYETRAMFVPDDQLN
RSNITDGQEGIPFHLIVRLINSQTCSPLQGAYVHIWHANGIGQYSSTNSINFFDLFTGGG
RIQRSSSHFLRGHQITDHKGDASFITIIPGWIPGRTIHIHIQVSLDSMDSIIYVGQLFLN
ENLPDQLNLLNVLASVHPYKTNRAFRLTNKLDSIYAYHSGSKTEMKLAKIGSAYQSIVTI
GVDSTRILKPN
>O_ilic_10034_1
MINHSSQLSSVIKFSIIVLLQVNFTVCQNASDLVGKTSQACELSPIYETRAMFVPDSKLN
RSNITDGQEGIPFHLIVRLINSQTCSPLQGAYVHIWHANGIGHYSSTNSITFFDLFTGDG
RIRRLSSHFLRGHQITDHKGDASFITIIPGWIPSRTIHIHVQVSLDSTDSIIYVGQLFLN
ENLPDQLNLLNVLASVHPYKTNRALRLTNKRDSIYAYHSGSKTEMNLAKIGSGYQSIVTI
GVDSTRILKPN
>O_coff_1664_1
MINNPSKLFNVTQFLIIVLLQVNFTVCQNESDLYEKNFRACELSPIYETRAMFVPDDQLN
RSNITDGQEGIPFHLIVRLINSQTCSPLQGAYVHIWHANGIGQYSSTNSISFFDLFSFNR
NIRRSSTHFLRGHQITDHKGDASFVTIIPGWIPGRTIHIHVQVSLDSMDSIIYVGQLFLN
EKLPDQSSLLVFLTSVEPYKNNRAFRLTNKLDPIYSYHSGSKTEMNLAKIGSGYQSIVTI
GVDSTRILKPNPL
>E_tili_12279_1
MVVLVGLFISLCVGGRSSSSYPIGESTLDRRDHHHEKGLGYACALTPLYFDGSSGLANDL
KRSDIRDGYKGIPFHLIIRLIDSNTCSPLEGAFVHVWHVNAYGHYSDGDYHLNNSTNGKF
LRGHQVTDHKGDVRFLTIIPGWTTGEALHINVAVTLVPNGSMIYSGRLFFDEVTPNENSN
FLTSLTAVYPYTYNKNRL
>P_mori_13763_1
MLTILLISITIKLISSLTISNSTNTNRFQRDNGNYACELSTIYDSDGFIDDTERSNILEG
SKGLPLHLIIRLINSNTCSPLQGVYVHIWHANGLGLYSNGQPTDPSKPNGKEMFLRGHQI
TDHQGDVSFKTI
>TuDOG2
MIWLIVFVFICGQIEQFNCASEPTDRKVNFDETSEYDDLYWYELTPSSLDGSELLNPLIN
DTTGTLKKYNITDNQPGIPFHLIIRLVDARTSKPLVGAYVYVWHVNIFGYDLGQNSVRRS
RRFDPFEENFEEFHGKEHHPHDRPWKFNDEPDHGRIFEQHLRQDYGRSARQFPPPNGRPE
FELNEAFIQFDGPKSREPFRPHEINGSPHEQWWNNFNESYENSSIPDSNSSYSLNDYEVT
TKSQDSENYTTVSKEMGAYSWHPLGSTESVIDETITESLDLENFTESETNETIPYSWDPS
IREPANETYSYNNDSSFTTESVNYVPTFSNLTKVNVTSNHTVEQKPYANETQRHFLQGYQ
ITDFKGDVSFVTIVPGWIANRSLHVNVHVYLDKSQETATFVGQLYFPNEFADKLKSVSMY
SQANRLNLTKNYQDEIFNSNNGNSTVLTLETIGSGYQSIITLGIDPLKTIKP
>T_evan_16535_1
MFWLIVFILICGQIEQSNCASNSTEVYFDEESENDDDPYCYELAPSSLDGYQLFNPLIND
SLKRFKIADNQTGIPLRLVIRLVNARTSQPLVGAYIYIRHVNAFGAYSVQNVEKSFTRFT
SCKSEPSEKRFTEFQTPVPPFKPQLNHESDHERPRPFKRPGFQPFPFNGPCDWLKFYKSL
CHKSKNSFVPKCNDSAILDWERFANCSNNLNVTKPNHYPIAIVKPADEVHGQKHYANETQ
RYFLQGYQITDFKGDVSFITIVPGWIANRTLHVNVHVYLDKSQEKATFVGQLYFPNELAD
RLKSIPMYSKTNPHNLTKNNEDLIFKANDGNSTMFTLETIGSGYQSIITLGIDPMKTI
>O_biha_10913_1
MYVLFIIVSFFSLFESKPIDIDVFNQVKCRFKRSTSSGYGCELSPITDEGPFFLSNDEER
SIIVDKELGVPLHLIIRLVNSRSCEPLVGAYVHIWHANAQGVYSGVDSSGKVSDTAHDQS
IESKNNEKSFDKLESKIINPFESAFRYNPIYDQTNMMGNHQLMKQFKSLEWMIANTPNQG
NLGNQMNQGNQMNQGNPGNQVNPGNQGNQMNQGNPGNQGNPGNQGNPGSFGNQGDSGDLG
SPVNQGNQGNPGMPGGQGDPGNQGGNPGGSENPRNPDNQNSRDPGDNRNRPNPYEPGPNH
IVFDPDVRPTAIDDQKYLRGYQISDSNGGVSFTTILPGWYYDRSQHIHVEVHLDKSTIKP
IYIGQLFFQDQVLFEKLQKISPYSSASRIKFNYADEIFQNFEGAETTIYLEQIGNNYQGI
ITLGIDPIVDLIN
>TuDOG17
MLVQVIIVLICHLVEPRPIDDNKLDEAKSQFLDENKSSYICELSPFSDEGHYFLPNDPER
SNITDGEPGIKLHLIIRLINARTCEPLKGVYVHIWHANAKGEYSGIDSSHQKSGILFNNG
RKSRSLNIVGEKETDDSFDESRVYQKTRDTRTKLTPELNNPPNYASNPENLNSNSKLNLI
KRSAAPASMKSQNFLRGYQISNYAGEVSFATIIPGWYKGRAQHIHIEVYPDKSTSKPMYI
GQLFFNKLYHLTERKEYESKNKLASRDDGIYKHFEGDRTTISMADIGPNMQGIITLGVDP
EMTKIFD
>T_ezoe_3493_1
MLVQVIIVLICHLVEPKPIDDNKLDEAKSQFLDENKSSYICELSPFSDEGHYFLPNDPER
SNIIDGEPGIKLHLIIRLINARTCEPLKGVYVHIWHANAKGEYSGIDSSHQKSGILFNNG
RKPRSLAIVGEKETDYSFDKSRVYQKTRDTRTKPELNNPSNYASNPENLNSNSKLNLKKR
SAAPISIKSQNFLRGYQISNYAGEVSFTTIIPGWYKGRAQHIHIEVYPDKSTSKPMYIGQ
LFFNKLYHLTERKEYESKNKLASGDDGIYKNFEGVRTTIAMADIGPNMQGIITLGVDPEM
TKIFD
>T_para_10735_1
MLVQVIIVLICHLVESKPIDDNKLDEAKSQFLDENKSSYICELSPFSDEGHYFLPNDPER
SNIIDGEPGIKLHLIIRLINARTCEPLKGVYVHIWHANAKGEYSGIDSSHQKSGILFNNG
RKPRSLAIVGEKETGYSFDKSRVYQKTRDTRTKPELNNPSNYASNPENLNSNSKLNLKKR
SAAPISIKSQNFLRGYQISNYAGEVSFTTIIPGWYKGRAQHIHIEVYPDKSTSKPMYIGQ
LFFNKLYHLTERKEYESKNKLASGDDGIYKNFEGVRTTIAMADIGPNMQGIITLGV
>T_kanz_15051_1
MLVQVIIVLICHLVEPKPIDDNKLDEAKSQFLDENKSSYICELSPFSDEGHYFLPNDPER
SNIIDGEPGIKLHLIIRLINARTCEPLKGVYVHIWHANAKGEYSGIDSSHQKSGILFNNG
RKPRSLNIVGEKETDYSFDKSRVYQKTRDTRTKLTPELNNPSNYASNPENLNSNSKLNLK
KRSAAPISIKSQNFLRGYQISNYAGEVSFTTIIPGWYKGRAQHIHIEVYPDKSTSKPMYI
GQLFFNELYHLTERKEYESKNKLASGDDGIYKNFEGVRTTIAMADIGPNMQGIITLGVD
>T_okin_19610_1
MLLQVIILLICHLIESKFIDGNRLNSVKSRESFPKQFYICELSPYSDEGPFFKTNDQERS
NIIDGEPGIKLHLIIRLMDARTCEPLRGVYVHIWHANAKGEYSTKSLNALRGYQISNYAG
EVRFITILPGWYKGRAQHI
>T_lomb_12191_1
MPDAIKSPVFLRGYQISNYAGEVTFITVLPGWYPGRAQHIHIEVHSDKSKPMYIGQLFFN
KPAITYYLPAWKEYANNKGTVDNQDDPIYKWFEGERTTFELAQIGDNLQGIITLGVDPEK
AKIFD
>T_evan_15035_1
MKSHLIIRLINARTCEPLKGAYVHIWQTNAKGEYSGVNLSQQKSDKITSVQFNSKSKLPN
LGVDQNAVDEPFDESRVYRQARNLKDEYEKMDNIRRNQTIKLNNQFDYASSPKNIESNSK
LKLEKRNSQSSPRKGLNFLRGYQISNNAGEVSFLTIVPGWYKDRAQHIHIAVYPDVSTSK
PMYIGQLFFDKSMATDYLSGRKEYQSKDLKIRTENADDSIYKNFKGEETTITMERIGDNQ
QGIITLGVDPENSKIYNKTSVILYLIIVSYLKFLIAICG
>T_lomb_16113_1
MLLVFKVTVFLICHLVESKPTNGNGLNSGESLFSAVNQFSYICELSPYSDEGSFFRPNDS
ERSIIIDGEPGIKLHLIIRLINARTCQPLRDVYVHIWHANTKGEYSPGRFGDEKETLFDI
RSNPKALSVDGEKETNESLDELRMYQSTDNFMDGNDRMNSTKTILKSKINNLLSHSSNSK
ESKLKLHLKK
>E_diss_10747_1
MIKPVDQPTVNQKGDSGEPIDSKLDPIKPEPNETLLMDQQNQPNLNLNQTNINQLDNSIE
LIDEKENVTISPIVINPDEYNITTELGGSSSTSNSLETELTGTTETMESTPYDPITNTST
VPELTDPPPLNTGHRSYLKKFRRRKPINAERFLRGYQSTNHHGDASFITLIPGWYQQRSQ
HIHIEVYLDLWSTTTNVTYVGQLYLPTDNQPLMNRVQSSKPYNQIPFNVTPHQDDYIFTQ
SKGSELILTLEPFGDGYQAIVTIGIDPMATIQPYLD
>E_prun_6365_1
MNSWKDNGPPDQRNQGGEGGKPDRMKDGPNYQHYPVERGPNDQRFPNDQGPSDGMIKPVD
QQPPPVDQKDSDKPIVGPESDPVEAINQTIINPKLNDSALINFNNQTSNFDCVTTNLPDQ
LTNSTETIEIITNDENNFTISSITEPDEYNVTTELEDSSTTESTQLTQSFESTSDDLYST
VTVPESTDPPLPTEPNEKLDHHQHTDHHSFFKKFHRQKPINDDRFLRGYQATNHQGDASF
ITLIPGWYQFRSQHIHIEVYLDQWSTNVTYVGQLYLPTSDESLMNRLQLTKPYNQISFPV
TDHQDDLIFQQSNGNELILTLEPLGNG
>E_quer_4951_1
MRGGPNYQRGPVDRGPNDQMIKPVDQQPSWVDQKGSDKPIVEPIVDPESDPVKDPINQTI
INTKLNDSTLINSDNQTSNFNYTNNTNLPDQLTNSTETIEIITTDENNLTISSIIEPDEY
NVTTELEDSSTTESTQLTESFESTSDDPYTVTVTESVTESTDPPDPTKPNELEKPDHRQH
TDHHSFFKKFRRQKPINDDRFLRGYQATNHQGDASFITIIPGWYQHRSQHIHLEVYLDQW
STNVTYVGQLYLPTNDESLMNRLQSTNPYNQISFPVTDHQDDLIFQQSKANELILTLEPL
RNGYQAIVTIGIDPTVTIKPFLD
>E_tili_10426_1
MGGGFFPEQGSDRRDHGPPNESSNDHPDDQRREPDGQLPYNRGSNDQRDGQEPSYPPNDQ
KKPKGDRPVTKDEPSNQTVDQKSDETNGDNQENQNLDPKIDLNVTEQPENQDNSTKMIEF
TESATISSIDVQTTEPTEVSNRETTKSAYDEPYNMTTVSEASEPTNRPENGGQRLDDDSN
FKRFRRQEPINNDRFLRGYQSTNHQGDATFITIVPGWYKARSQHIHIEVYPDRHSTANVT
YVGQLYLPIDDELLMDRLQSTDPYNQVPFNMTHHEDDLVFKQSNGNEMILTLEPIGNSFQ
AIVTIGIDPTVSIQPYLD
>Pulmi_IDRCD8
EMINLNCCVNLICILFIVSWINCDSVENCDCDENNCNQTEFNLNCLILCDNIIDGTNNGR
YGYELTSISEEGPFFLFDTEEKVNLRRSDIRDGQSGVKLHLIVRLINSLTCEPMNDVYVH
IWQANAAGVYSGVDNGQQDGRLNYDPNFFQENFRDFRDFPDQGGKHGGPQGGPFDDEGEH
YQQRDDDRWKWQRDGGPRRGRKDRFISHYDEPKPYRSLFVPWMRPNGWKTPRYTTENDPN
DEPLNQDEEKYMDQIKGVKETIKRRDHPQSVQLIKLTSQSDKQNNLETTNSDKDFYETIK
FPEPIEDSAHRPGDYSNFNRFRRQRPINDDRFLRGYQSTNHHGDASFITIIPGWYRGRSQ
HIHVEIYLDIESPENVAYVGQLYFPIDDQSLISKLTSKPYNQIPFSLTSHEDDEIFQQSK
GDQLIISLEPIGNGYQGIVTIGIDPTVTIKPFFD
>P_osma_40_1
MRPNEWKSPRYPIENDPNDEPWIRDEDKSTDQIKDEKETIKRQDHPLSVQLIKLKSQSDK
QNNLETINSAKDFYETIKFPEPIKNSAHRPDDYSNFKRFPRQRPINEDRFLRGYQSTNHH
GDASFITVIPGWYRGRSQHIHIEIYLDIESPENVAYVGQLYFPTDDRSLISKLETTKPYN
QIPFSLTSHEDDEIFQQSKGNELIISLEPIGNGYQGIVTIGVDPTITIKPFLD
>P_cagl_2530_1
MNGVYVHIWQANAQGVYSGVDNGQQDGSLIYDPDFFKRNFRDFRDFQDFSDRGDKHGGSQ
GGPFGDEGEYHRPRDDDRWKWQRDDGPPRGRKDRFTGHHDEPKPYRLSWMRSNDEPWNQG
EEKFIDQIEVLKETIKRQDHPQSVQLIKLTRQLEKQNNLKTTDSVKDFYETIKFPEPVES
SANRPGDYSNFNRFRRQRPINDDRFLRGYQSTNHHGDASFITVIPGWYRGRSQHIHVEIY
LDIESPENVAYVGQLYFPTDDQSLISKLTTSKPYNQIPFSLTSHEDDEIFQQSKGDELII
SLEPIGNGYQGIVTIGIDPTVTIKPFLD
>E_smit_4296_1
MLFNCLVNLICILFVAVDCWVNCDPFNDDYCNCSDSELNFNYSIDYDDYNLTDRTSDGKY
GYELTTFSEEGSNFLSDVDERSDIRDGQSGVNLHLIVRLINSLTCEPMIGVYVNVWQANA
VGLYSGVENELLYRNKRSINGPNFIFGGPGGFSGGDGGPNGFSGGDGGPNGFGGGDSMPW
NEGFDNRGGNGPYRSFLEQDRFDEKGGGNDRWNGGWQQDHGPPGERYGGYFDQFDSKKGP
NDQRYPNNQSGPKDSKPIGPPNDQKGSSESEEKEEPVKPIDTKTDETAELTEDEIVTIET
NETKVLTESDITIVLNTTDSPTSTPSDEKKSTIWIETTQSTQSNESNSDDSYNITFPEPT
ELPNPKEPIDILKPDQPDHHNGHRHSYFKQFHRRKPIDDNRFLRGYQKTNQHGDASFITI
IPGWYRERSQHIHVEVYLDNSSPDKVTYVGQLYLPSDDQTLMNRLLSTEPYNQNSFNFTN
HEDDFVLKESNDEQLILSLEPIGKGYQAIVTIGVDPTITVRPFLEQLTYN
>E_unca_14896_1
MIFNCLVNLICILCVVVDCWVNCDQLGNCTTDCIESEVVNDYNLTDGTQDGKYGYELTSL
SEEGQFFVIGVDEQDQVNLERSDIRDGQPGINLHLIVRLINSLTCEPMDGVYVHVWQANG
LGVYSGMDYDHTPKVKRSIGGHNFDEFEGGGG
>E_sugi_5481_1
MRVNCYVALILAVSIVHRAHCDSLDCYCSSNGSDYWAFDTIDGTQRGKFGYEVTASSEEG
SFFLYGVDEQDQAKLERSDIRDGQPGVNLHLIVRLVNSLTSEPLNGVYVHVWQANALGYY
SGLDNSLGRKDKRSVDGQTRWVKRNDRDPSDDDWYESRRTFHDRRRRPDYQGSYDRSDYR
QEPTDPPKGAATDKPTIRDETFNQELNETKGKAKENQNLDGTLTMNVTDPPHSQDNATTE
KVMTSYMNESTATAEAVDSKESTESESNPYTMTTVSESTEVPVTTELPDKPENGTKRFHR
QKPINNDRFLRGYQGTNHQGDVSFITIIPGWYKGRSQHIHIEVYLDKYSSDNVTYVGQLF
LPADDQLLMDRIQSTNSYNQPINMTHNEDDSVFKESRGEELTLILEPVGNSFQAIVTIGI
DPTETIQTPLDQWQSS
>E_tili_15637_1
MRVNCYVNFIWIVWIDRLVNCVSFDCHCPSDEFDFETATNLTDATYGGKYGYEVTTLAEE
GQSFVYGVDEQDQVRLERSDIRDDQPGVNLHLIVRVVNSLTSEPLNGVYVHVWHANALGY
YSGVDNGHRKDKRSVDGQNLLPGSNFGEPDLGRSGRWGADFHQD
>E_uchi_8072_2
MVGVYVYIWHANALGIYSGMDNGQQFKVKRSINGANFMYGGGDRGADGLDFGQNSRVEGG
FYDNRGGPFGMFNQQDRGAGGGPEVGSNGGPGGGRGGGSNSGPDGGPGGGPGRESNGSPD
GGPGGGPGGGSNGGPDGGPGGGPGNSNGPGPGPGDGRNQWGDYGPPDQGKNGFFNQPEPN
PMKDQQQQRPPNNRGTIKDEPIVTIDNEPDTLNNHEPNDDLNLNETSTTNQENPTTTNKS
TEVETISTISPVTVTNEDEFTTITESGETIKSSTETKLKTTTYPYQSNSDSSQQWTQSIT
PTESTESISIDPSNTPTVTQSTHPTTESTKMADRSDFEKFPGQKSIKDDRFLRGYQMTNR
HGDASFITIIPGWYGDRNQHVHLEVYLDKWPPLNVTYVGQLYLPIDDQSLINRLQSTQPY
NQIAFKLNHHENDLIFQQSKGNQSILSLEPIGNGYQAIVTIGIDPMV
>E_afri_7616_2
MFPSRERIGSIDLLVTFIFFVSVPSISSNFTDNSTSQYDEDSFRLLELLSYCDGSCVHGS
EYHRDATRRGVYGYELKPLAEEGPFYIPTNLERSDIRDGQEGAQYRLIVRLINARTSEPL
SGVYVHIWQANGHGRYSGLGSFRKRRFTYDRMIDGPGGFSGFGAREGADGSGFGRGGPEG
GESAGGGFSQGSFGMWDQQERFNDPREGGNGPPNFKNGQQGGMDQGPYSGFDAMDSNKPR
KDEEERGPGQPFNEQRPFRGPNKGQDTEMPIDDQRPSESNTSRESKKKKDDKSDLDSRPD
RSQNETTPARPEQLGNSSSSNLIDYEVTESWWQESNSSQSSTKAQDQLFGGSPSTEYPFN
VTSSYWNYTETETFTEPEMGDNRTETFQPAMETTIAPNLTFADNWTSNISIVNSTSRNDS
DPPNEYPNEDRVEGRFGFDRSRRPVILNTQRFLRGYQRTDANGDASFMTIIPCWYNGRAQ
HIHVEVYPDLLSSEVIYVGQLYFPPSLLSELERKEPYSNYLSERIHNEQDHIFSRYHGEE
MVLSVKKLGSGYLSIITLGVDPMVTVQPFED
>bryot111g00290
AMDVNLSGLFCVLILAMSSCNGENICSPNPNDSATVPSSCTSESPQSFVKRYAKCSLSPE
CGEGPYFVEEDLIRENIIEDREGIPLSLQFNVIDYRTCEPISNAKFYLWQPDYAGIYSGF
MDKPPIRRERMMPRDPRRFLRGTQISDANGTVNFETLFPGHYRGRTPHIHFRIHLNDNVV
HIGQVFFDEKIISQINSIPPYNQVKSRRMKNEEDGEFSYFNGEKSIIDLKPISATSMEEG
FTGIMDVVIDPFHQSRLMWA
>E_afri_16156_1
MDKPRVRREKMYPKDPRRFLRGTQISNENGTVNFETLFPGHYPGRTPHIHFRVHSSDGNI
AHIGQVFFDEKTTNIIQSKAPYNQVHSRRMKNEEDGEFTYFNGQRSIINIDPKSLDSNYL
EGTLNLAINPVHESNLMWA
>TuDOG6
MSIKLGFYVFLIHSLLITSSLCNSCASKEEVVPSPEEGQCSQESVKQSFVTRFTECSLSP
EVGEGPYFIEEDIIRSNIVEDRIGIRLNVTLNLVDFNTCKPIKGAKVYIWQPDYSGIYSG
FMDKPRVKREKMYPKDPRRFLRGTQVTNENGTVTFETLFPGHYPGRTPHIHYRIHANGNV
AHIGQIFFDESTSQVIQSKSPYNQVHSRRMKNEEDGEFTYFNGKKSIINIDPQSLSGDSL
EGILNLAINPLHRSNLMWA
>T_ezoe_1724_1
MSIKLGFYVFLIHSLLITSSLCNSCASKEEVVPSPEEGQCSQESVKQSFVTRFTECSLSP
EVGEGPYFIEEDIIRSNIVEDRIGIRLNVTLNLLDFNTCKPIKGAKVYIWQPDYSGIYSG
FMDKPRVKREKMYPKDPRRFLRGTQVTNENGTVTFETLFPGHYPGRTPHIHYRIHANGNV
AHIGQIFFDESTSQVIQSKSPYNQVHSRRMKNEEDGEFTYFNGKKSIINIDPQSLSGDSL
EGILNLAINPLHRSNLMWA
>T_evan_17354_1
MSIKLGFYVFLIHNLITSSLCNSCAPKEEVVPSPEEGQCSQESVKQSFVTRFTECSLSPE
VGEGPYFIEEDIIRSNIVEDRIGIRLNVTLNLVDFNNCKPIKGAKVYIWQPDYSGIYSGF
MDKPRVKREKMYPKDPRRFLRGTQVTNENGTVTFETLFPGHYPGRTPHIHYRIHSNGNIA
HIGQIFFDESTSQVIQSRSPYNQVHSRRLKNEEDGEFTYFNGKKSIINIDPKSLSGDSLE
GILNLAINPLHRSNLMWA
>E_prun_8743_1
MDSKLVIYGISCCILTFYASTVECNTCSPPKKEEAISPKSGDGQCAPNPEPRQESFATRF
ADCPLSPEVGEGPYFIEEDIIRSNIIEDRIGTPLNLTLNMIDFNTCKPIIGAKVYIWQPD
YSGIYSGFMDKPRIRREKMYPKDPRRFLRGVQVTDENGTVSFETLFPGHYPGRTPHIHFR
VHTIKGNIAHIGQIFFDESTSNIIHSQSPYNQVQSRRLKNEEDGEFTYFNGKKSILNIDH
ESLTTDQLQGSLSLAINPLHHSNLMWA
>E_quer_11119_1
MDSKLVIYGISCVILTFYASTVECNTCSPSKKEETISPKSGDGQCAPNPEPRQESFATRF
ADCPLSPEVGEGPYFIEEDIIRSNIIEDRIGTPLNLTLNMIDFNTCKPIIGAKVYIWQPD
YSGIYSGFMDKPRIRREKMYPKDPRRFLRGVQVTDDNGTVSFETLFPGHYPGRTPHIHFR
VHTIEGNIAHIGQIFFDESTSNIIHSQSPYNQVQSRRLKNEEDGEFTYFNGKKSVL
>E_quercif7938_1
MDKPRIKREKMYPKDPRRFLRGVQVTDDDGTVSFETLFPGHYPGRTPHIHFRVHTSRGNV
AHIGQIFFDESTSNIIHSKAPYNQVLSRRLKNEEDGEFTYFNGRKSIINIDPKSLTTDQL
EGSLSLAINPLHHSALMWA
>E_tili_6505_1
MDKPRIRREKMYPHDPRRFLRGVQVTDDDGAVSFETLFPGHYPGRTPHIHYRVHTNKGNV
AHIGQIFFDESTSNIIHSKAPYNQVLSRRLKNEEDGEFTYFNGKKSIINIDPKSLTTDQL
EGSLSLSINPLHHSNLMWA
>S_akit_11590_1
MDRPRIKREKMYPKDPRRFLRGAQITDDNGTVSFETLFPGHYPGRTPHIHYRVHTNKGNV
AHIGQIFFDESTSNIIHSKSPYNQVQSRRLKNEEDGEFNYFNGKKSIINIDPKSLTTDQL
EGSLSLAINPLHHS
>Pulmi_IDRCD7
KFTFGSLITQXSGTYSGFMDKPRIKREKMYPKDARRFLRGAQITDDNGTVSFETLFPGHY
PGRTPHIHYRIHTKKGNVAHIGQIFFDESTSNIIHSTFPYNQVQSRRLKNEEDGEFNYFN
GKKSIINIDPKSMTTDQLEGSLSLAINPLHHSNLMWG
>O_came_2769_2
MYSKLVICDSSTIFLSFCVTIVLCNTCSPRTQQETISPTDANEGQCTTKPEPKQESFATR
FADCPLSPEVGEGPYFIEENIIRSNIIEDRIGTSLNLTLNLIDFNTCKPIKDAKVFIWQP
DYSGTYSGFMDKPRVKREKMYPHDPRRFLRGVQITDDNGTVSFETLFPGHYPGRTPHIHY
RIHTNEGNIAHIGQIFFDESTSNVIHNKPPYNQVQSRRLKNGEDGEFTYFNGGKSIIKID
PKSLTTDQLEGSLSLSINPLHHSHLMWG
>O_coff_10394_1
MYSKLVIWDSFIILFSFCVTIVFCNTCSPRTQEETISPIDTNEGQCATKPEPKQESFATR
FADCPLSPEVGEGPYFIEENIIRSNIIEDRIGTSLNLTLNLIDFNTCKPIKDAKVFIWQP
DYSGTYSGFMDKPRVKREKMYPHDPRRFLRGVQITDDNGTVSFETLFPGHYPGRTPHIHY
RIHTNEGNIAHIGQIFFDESTSNVIHNKPPYNQVQSRRLKNEEDGEFTYFNGRKSIIKID
PKSLTSDQLEGSLSLSINPLHHSNLMWG
>O_ilic_6706_1
MYSKLVICDSSIIFLSFCFTVVLCNTCSPRTQEETISPTNTNEGQCTTKPDLKKESFATR
LTDCPLSPEVGEGPYFIEENIIRSNIIEDRIGTSLNLTLNLIDFNTCKPIKDAKVFIWQP
DYSGTYSGFMDKPRVKREKMYPHDPRRFLRGVQITDDNGTVSFETLFPGHYPGRTPHIHY
RIHTNDGKIAHIGQIFFDESTSNVIHNKPPYNQIQSRRLKNEEDGEFTYFNGQKSIIKID
PKSLTTDQLEGSLSLSINPLHHSSLM
>E_smit_17568_1
MYSKLIISYISCVILNFCLFTTVLCNTCSPPKKDETIAPKSGAGQCSPDPKPRHESFATR
FADCPLSPEVGEGPYFIEEDIIRSNIIEDRIGTSLNLTLNLIDFNTCKPIKSAKVYIWQP
DYSGIYSGFMDKPRIRREKMYPKDPRRFLRGVQVTDEDGSVSFETLFPGHYPGRTPHIHY
RVHTINGNVAHIGQIFFDEPTSDIIHSKAPYNQVQSRRLKNEEDGEFTYFNGKKSIINID
PKSLTTDQLEGSLKLAINPLHHSNLM
>S_shii_1787_1
MYSKLVIFGLFYIIFCFCVTTVFCNACAPPKKDEETAPTSNDGQCSPTPESRHESFATRF
ADCPLSPEVGEGPYFIEEDIIRSNIIEDRIGTSLNLTLNLIDFNTCKPIEGAKVYIWQPD
YSGVYSGFMDKPRVRREKMYPKDARRFLRGAQLTDANGTVSFETLFPGHYPGRTPHIHYR
VHTAEGNIAHIGQIFFDESTSNVIHSQAPYNQVQSRRLKNEEDGEFTYFNGKKSIINIDP
KSLT
>Pcitr_IDRCD14
LNKMDSKFVIFGLSCVFFYFCISNVLCNSCSPPKKDEKIVPKSGDGQCSPTPEPQHESFA
TRFADYPLSPEVGEGPYFIEEDIIRSNIIEDREGTSLNLTLNLIDFATCKPIEGVKVYIW
QPDYSGIYSGFMDKPRIKREKMYPKDARRFLRGAQITDDNGTVSFETLFPGHYPGRTPHI
H
>bryot17g00530
MMMIAVSALEKAYSLILYIVFILILLVLSSINVSQAGNDHIEERGAERFHSGRSFIDDHQ
LLSRPPQVNCTPSPLSPLDSFYIRDSPNRSNIRDTRQGIPLDFGIQIIHVYNCEPIVNAS
VNVWHCNSKGLYSGFSPLQIKQCSLGGHCEPRDSQRFLRGYQLTDEQGWANFSTIVPGWA
PYRTMHINVLVMLSGRDVYAGEIYFKEKVDELVASNKPYSTSRIIRVPNLKDHNYLKYNG
SSNVMDLKGGVRGLQGTIVLGIEPSLGR
>S_lesp_12131_2
MDEGWGYEDGRLDDPRDEGPFSDRRGPFDKFEGSDGHFHERFGQRSPERDEHRDFRPPRD
IYDDHFEFEGPDHHPHPFEPEPHNPAIPFRPLFPPDEPKPKRPDDPIDDQHETRTTISSI
DNSTEAKKKISAESESSTPSIETLTTLEPTETSSEEWTTPFPDPTEVTTLRPQHDHRPQN
AQHQRRKPINDERFLRGYQKTNSHGDASFKTIVPGWYQSRSQHIHLEVHVNNHTKTGVIY
IGQLYFPSDDNSLINRVQKADPYIENPTPWTGNADDYVFNRSSAKQLILSIRPIGKGYQA
IVTIGIDPTVIIYPELE
>P_late_308_1
MFYKFLKMKSFFIFVFAISFYHSAQSNTVVKVLVRKQQSVATEQQSPQYQQLEQLAELAK
LSQLQSQQQTQSQQQSAFQQQVQVQQQAQIQQQVPKQQQQQVQIQKQVQIQQEVTGQQHQ
QQFQSQSQYQAQSGSSIGQPQFSSDIYNSNSNEEDYNFKSNYNSGSKSESSSSSKSGSTY
KHGSSSKYDYSTNTLYNSNSVSTYGWFDWYFLYDVEKKSDIRDGQTGITFNFCLTVYDQE
TWKPLQKASVYVWSPNATGHYSGYGAKDIHGKGKHTEYCERWLRGYQVTDSHGVVNFTSI
IPGCYKGNSLHMNIAVFKGPSFDSLYFIGKYYFDDSLSYWLKYLHPYSSNKCKHSNHCSD
KQDPAFQSKIIDLYPKGNGFGWDGTVPPHNGPPEKKPKSYCQSNCH
