# Supplementary material for: Intradiol ring cleavage dioxygenases from herbivorous spider mites as a new detoxification enzyme family in animals
Source: BMC Biol. 2022 Jun 4;20:131. doi: 10.1186/s12915-022-01323-1 (PMC9167512; doi:10.1186/s12915-022-01323-1)
Supplement: Supplementary file 3 — Additional file 3: File S2b. Codon optimized sequences of TuDOG7, TuDOG15, PcDOG5 and PcDOG6 as ordered from Genscript (The Netherlands) without the signal peptide sequence. Format: FASTA, examination of this file requires the Bioedit program available at http://www.mbio.ncsu.edu/BioEdit/bioedit.html. [file 12915_2022_1323_MOESM3_ESM.fas]

>TuDOG7 
ATGCACCACCATCATCATCATAGCAGCGGCGTTGACCTGGGCACCGAGAACCTGTATTTT
CAGAGCCACATGGGCACCATGGAGCGTAGCATCGAGATTCTGAACCACGACGCGACCGTG
ATCGATTGCGCGCGTTACAAGCGTGAAGCGAACCAGCACAAATGCGTTATTACCCCGTTC
ACCACCGAGGGTCCGTACTTTCTGCCGGACGATTATGAACGTAGCGACATCACCGATGGT
TATACCGGCGTGAACCTGAACCTGACCCTGCTGCTGACCAACGCGAAGGACTGCAGCCCG
CTGAGCAACTACTATGTGCACATTTGGAACGCGAACGCGATGGGTCACTACAGCGGCGTT
AAGGAGTTCAACTTCTTTGACCACCCGACCTTTCGTCCGAAACCGATCAACAACCTGCGT
TTCCTGCGTGGTTATCAGATTACCAACGAGGATGGCCTGGTTAACTTCAACACCATCATT
CCGGGTTGGTACTTTGGCCGTTGCATCCACATTCACGTGGAAATCTATGACAAGAACACC
ACCGATGGTCACGCGGTTAGCTACATTGGCCAACTGTATTTCAACCGTGAGATGCCGGCG
GCGCTGAAACTGATCGATCCGTACAGCCAGAACAACAACGAACTGACCCTGAACGACCAA
GATATTGTGTTTGCGCTGAGCCGTGGCAGCGACACCATCCTGGAGCTGATTCCGGAGGGT
AACGGCTACAGCGCGAGCTATGTTCTGAGCATCGATCCGACCGTGAAAGTTGAAAACAGC
GTGCTGCCGTTTGAGGACCCGCGTAATGTGAGCTTTATTGAACATGCGGCGGCGGACCCG
TGA
>TuDOG15 
ATGCATCATCATCATCATCATAGCAGCGGCGTTGACCTGGGCACCGAGAATCTGTATTTC
CAAAGCCACATGGGCACCATGGACCACGAGCGTCCGGGCAAGTATCTGGAACACGACAGC
ACCGTGATTAACTGCGCGCGTTACAAACGTGAAGCGAACCAACACAGCTGCGTGCTGGCG
CCGTACGCGGTTGAAGGTCCGTATTTCCTGCCGGACGATCTGGAGCGTAGCAACCTGGCG
GAAGACAAAGTGGGCGTTAGCCTGGATCTGGCGATCCGTCTGGTGAACAGCAACGATTGC
ACCCCGCTGACCAACATGTTTGTGCACGTTTGGCACGCGGACGCGCTGGGTGTGTATAGC
GGCGTTCCGGATCTGGCGGAGCTGTTCGTTGAACGTATGCGTCAAGAGAACAAAACCCTG
CCGCCGTTTTGGGGTCCGGAGGGTGCGTACGAAGGCCGTCGTCCGGGTGGCCCGGGTGGC
CCGGGTGGCCCGGGTGGCCCGGGTGGCCCAGGTGATATGGAGATGCCGGGCCGTCCGACC
CCGGTTAACAACGAACGTTTCCTGCGTGGTTATCAGGTGACCAACGAGGCGGGCGAAGTT
AACTTTAAGACCATCATTCCGGGTTGGTACACCGGCCGTAGCCTGCACATTCACGTTGAG
GTGTATAGCAAAAACACCACCGAGCCGGGTGAAGTGAACTACATCGGCCAAATTTTCTTT
AAGGACGATCTGCCGGCGGAGCTGAAACTGATCGAACCGTATAGCCTGAACCAGAACATT
CTGGTTCTGAACCCGCAAGATGGTATCTACAACTTCGCGCACGGCGAACAGACCAAGATC
CAACTGGAGAACCGTGAAACCGGTTATTTTGGTAGCATGACCTTTGGTATCAACCCGAAC
GCGCACGCGGCGGCGGACCCGTAA
>PcDOG5 
ATGGACCACCACGACCGTCCGGGCAAGTATCTGGCGCATGACCGTACCGTTGTGAACTGC
GCGAAGTATAAGCGTGAGGCGAATCAACACAGCTGCGTTCTGAGCGCGTTCAACACCGAG
GGCCCGTATTTTCTGCCGGACGATCTGGAACGTAGCGACCTGGCGGACGATCAGATCGGT
ATTCCGTTCAACCTGACCATCCAACTGGTTAACAGCAACGATTGCAACCCGCTGAGCAAC
ATGTACGTGCACATTTGGCACGCGAACGCGATGGGCATGTATAGCGGCGTGGACAACGGT
GATCAGACCGGCGAGGGCAGCAAGAACCTGGACAAACTGGATCATGGTGGCCCGGGTAAC
CCGGGTTTCCCGCGTGGCCGTCCGACCCCGATCAACAAGAGCCGTTTTGGTCGTGGCTAT
CAAGTTACCGACGCGAACGGTAAAGTGCACTTCCGTACCATTATGCCGGGCTGGTACACC
GGTCGTTGCCTGCACGTGCACGTTGAGGTGTATCCGCAGGACACCACCAGCGGCAGCGAT
CTGCTGTACGTTGGTCAACTGTTCTTTCACCGTGAGCTGCCGTACGAACTGAAGCTGGTT
GAACCGTATAGCCAGAACAACCAATTTCTGGTGCTGAACGAGAACGACGGCATCTACATT
AACCACGGTAACGAAACCATCCTGGATCTGATTACCCGTGGTAATAACTTCCGCAGCAGC
ATCACCCTGGGCATTGACCCGTACACCCTGAAATAA
>PcDOG6
ATGGTTAGCCATAGCCACCTGGCGGGCAAGATTATCGACCACGACCGTACCGTTGTGAAC
TGCGGCAAATACAAGCGCGAAGCGAACCAGCACAGCTGCGTGCTGACCCCGTTCAACCCG
GAAGGTCCGTACTTTCTGCCGGACGATCTGCACCGTAGCACCATCAACGAGCAAGAAAAG
GGCAAACCGCTGCACCTGGAAATTAACCTGGTTGACGCGAACGATTGCAAACCGCTGGAG
AACATGTTCATCCACATTTGGCACGCGAACGCGCTGGGTATCTACAGCGGCGTGGACAAC
AACTATAAGGTTCCGAAAGATCTGAAAGGTCTGACCATCGGTGGCCCGGGTGACAGCGGT
ATGGGTCCGGGTGTGGGCCGTCCGAAAGCGATTAGCAACAACCGTGCGTGCCGTGGTTAC
CAGGTGACCAACAGCAAGGGCCAAGTTAACTTTAACACCATCATTCCGGGTTGGTATGGC
GCGCGTTGCCTGCACATCCACGTTGAGGTGTTCCACGAAAACACCACCGAGCTGAACAAC
ATCATCTACGTTACCCAGATCTACTTCCACCGTGACCTGCCGAGCAAACTGCTGTGGAGC
GAGCCGTACTTCCAGAACGATCACCAAATCTTTCTGAACGACCAAGATGGTATTTACCTG
TTCCACGGCAACGAAACCACCGTGGATCTGGTTGAAACCAACGGTCACTATAGCACCAGC
ATCACCTTTGGCATTAACCCGAAGGCGAGCAAAAATGACCATCAAAACCTGACCAGCAAT
AGCCTGAAGGGCAAAAGCCTGTAA
