# Supplementary material for: Intradiol ring cleavage dioxygenases from herbivorous spider mites as a new detoxification enzyme family in animals
Source: BMC Biol. 2022 Jun 4;20:131. doi: 10.1186/s12915-022-01323-1 (PMC9167512; doi:10.1186/s12915-022-01323-1)
Supplement: Supplementary file 5 — Additional file 5: File S4. DNA alignment of TuDOG7 with a neighboring eukaryotic gene (tetur07g05920) identified as guanylate kinase. Format: FASTA, examination of this file requires the Bioedit program available at http://www.mbio.ncsu.edu/BioEdit/bioedit.html. [file 12915_2022_1323_MOESM5_ESM.fas]

>Guanylate kinase and TuDOG7
TGGAAATAAACGAGAAAACTTTTGCAATATTTAATTTAATTTGTCTTGTATGCTTTTATA
CCAAATTACTTTGAACCTTCAAGACTTCACAAGTCGTAAATTCGATTCAACCATTTATTG
ATTTTTTGTTTGAATCTTTAAATTGTTTCGTTATTTGTTGTCGAGAAATGATTATTTACC
ATTTACTTATTCAATTGTTTAATATCATTTACTAATTACATTATTTTTTGTTCATCTTTT
AGGTGCCAAGCTTAAGCCTTATATCGTTTTTGTGGCTCCACCGACCAATATTGAGACATT
GAAACGAGTAATAGCTTCAACTTACAGAGGTCAAGAGGAAGGCAATAATCTACCATTGAA
TGAGTTACAAGCAATCATTGACGAAGCCCGTGATATTGAAGTCCGTTTTGGCCATCATTT
TGACAAAGTTCTTGTAGTGAATGATATTGAATCAGCTTATCAAGAATTATTGAGAGAAAT
CAATTCCCTGGAAAGAGAACCTCAATGGATTCCAAGTATTTGGATTAAATAAAGATGTCC
ATCTCATTTTAATCATCTCCATTATTTATACATATGCATGTAAAGATAACAATCAATTCA
AATTTACTCTAAATGGATCATATTTGTCCACTGTTTTACAAGCTCAATTTTAATCAAATT
GTTCTCACCAAATGTTTGTTTTCTCTGTTTTTTTTCGCTTAGCTAAATTTATTTTCAATT
TGCTGAAATCAGTTATTATTATGTAGTTTTAAAATTGATCCAGCAAAAAGTACAATGTAT
TTAAAGAACGATTTTAGCTAAAAATTGATGAAAGCGAAAGGTAATGCTTACTTTTGCTAT
GATAAAACGAAACATCTCCGAAAACAATTCCAAAAAATTATACAAATTATAATGAATGCA
ATTTTTGCTAAAGAGATACGAAAAAATGTGATTAATAAACTATTGAAAGATGTTTGATTT
GTGAATATCTTTATTTGCAAGCTAAGATTTGTAAGTTTTGTCCATTAAGCTTAGAGACTA
TTCGACCGATCAAATCAATTGCGATTTAAGTTTAATTTATTTCATGCTTTATTTTGTTTT
AGAGTATTTGGA---TGGAGAATATCAATCAATGCTCAATAAATGAAACATTTCGTGGAT
CTTCGAATGGAAGGACGCTATT--TTCAACTTTAACAGTTGGATCAATTGACAAAACATA
AGATGC--ACTGTAACCATTACCTTCTGGAATCAACTCTAATATTGTGT-CGGATCCTCT
AGACA--AGGCGAAGACAATATCTTGATCATTTAATGTCAATTCATTGTTATTTTGTGAA
TAAGGATCG-ATCAGTTTCAATGCTGCAGGCATCTCTCGGTTAAAGTAAAGCTGTCCAAT
GTAACTGACTGCATGT--CCGTCTGTGGTATTTTTGTCAT-AAATTTCAACATGAATATG
AATACAACGACCAAAGTACCAACCAGGAATGATTGTATTGAAGTTTACTAAACCATCTTC
ATTGGTTATTTGGTAACCTCTAAGAAACCTTAAATTGTTGATTGGTTTTGGACGGAAGGT
TGGATGATCAAAAAAGTTAAACTCTTTTACCCCTGAATAGTGACCCATGGCATTAGCGTT
CCAAATATGAACATAATAGTTGGATAAAGGTGAACAATCCTTAGCATTGGTTAATAGAAG
AGTTAGATTCAAGTTGACTCCAGTATAGCCATCAGTAATGTCTGAGCGTTCATAGTCATC
GGGTAAAAAGTATGGGCCTTCAGTTGTGAATGGAGTGATGACACATTTATGTTGATTGGC
TTCTCTCTTGTATCGAGCACAGTCGATCACTGTAGCATCATGATTCAATATTTCAATGGA
TCTTTCGGAATGGGATGAAACAAGGACAACATTAGCAAACAAAGTCACAGTTAACATAAA
AATCAACATTTTTAATGGTTTCAAGGGTTTAGATGGTTCACAGAAAT
>tetur07g05920(Guanylate kinase)
TGGAAATAAACGAGAAAACTTTTGCAATATTTAATTTAATTTGTCTTGTATGCTTTTATA
CCAAATTACTTTGAACCTTCAAGACTTCACAAGTCGTAAATTCGATTCAACCATTTATTG
ATTTTTTGTTTGAATCTTTAAATTGTTTCGTTATTTGTTGTCGAGAAATGATTATTTACC
ATTTACTTATTCAATTGTTTAATATCATTTACTAATTACATTATTTTTTGTTCATCTTTT
AGGTGCCAAGCTTAAGCCTTATATCGTTTTTGTGGCTCCACCGACCAATATTGAGACATT
GAAACGAGTAATAGCTTCAACTTACAGAGGTCAAGAGGAAGGCAATAATCTACCATTGAA
TGAGTTACAAGCAATCATTGACGAAGCCCGTGATATTGAAGTCCGTTTTGGCCATCATTT
TGACAAAGTTCTTGTAGTGAATGATATTGAATCAGCTTATCAAGAATTATTGAGAGAAAT
CAATTCCCTGGAAAGAGAACCTCAATGGATTCCAAGTATTTGGATTAAATAAAGATGTCC
ATCTCATTTTAATCATCTCCATTATTTATACATATGCATGTA------------------
------------------------------------------------------------
------------------------------------------------------------
------------------------------------------------------------
------------------------------------------------------------
------------------------------------------------------------
--------------------------------------
>tetur07g05930(TuDOG7)
------------------------------------------------------------
------------------------------------------------------------
------------------------------------------------------------
------------------------------------------------------------
------------------------------------------------------------
------------------------------------------------------------
------------------------------------------------------------
------------------------------------------------------------
------------------------------------------------------------
------------------------------------------------------------
------------------------------------------------------------
------------------------------------------------------------
------------------------------------------------------------
------------------------------------------------------------
------------------------------------------------------------
------------------------------------------------------------
------------------------------------------------------------
------------------------------------TTATTTCATGCTTTATTTTGTTTT
AGAGTATTTGGA---TGGAGAATATCAATCAATGCTCAATAAATGAAACATTTCGTGGAT
CTTCGAATGGAAGGACGCTATT--TTCAACTTTAACAGTTGGATCAATTGACAAAACATA
AGATGC--ACTGTAACCATTACCTTCTGGAATCAACTCTAATATTGTGT-CGGATCCTCT
AGACA--AGGCGAAGACAATATCTTGATCATTTAATGTCAATTCATTGTTATTTTGTGAA
TAAGGATCG-ATCAGTTTCAATGCTGCAGGCATCTCTCGGTTAAAGTAAAGCTGTCCAAT
GTAACTGACTGCATGT--CCGTCTGTGGTATTTTTGTCAT-AAATTTCAACATGAATATG
AATACAACGACCAAAGTACCAACCAGGAATGATTGTATTGAAGTTTACTAAACCATCTTC
ATTGGTTATTTGGTAACCTCTAAGAAACCTTAAATTGTTGATTGGTTTTGGACGGAAGGT
TGGATGATCAAAAAAGTTAAACTCTTTTACCCCTGAATAGTGACCCATGGCATTAGCGTT
CCAAATATGAACATAATAGTTGGATAAAGGTGAACAATCCTTAGCATTGGTTAATAGAAG
AGTTAGATTCAAGTTGACTCCAGTATAGCCATCAGTAATGTCTGAGCGTTCATAGTCATC
GGGTAAAAAGTATGGGCCTTCAGTTGTGAATGGAGTGATGACACATTTATGTTGATTGGC
TTCTCTCTTGTATCGAGCACAGTCGATCACTGTAGCATCATGATTCAATATTTCAATGGA
TCTTTCGGAATGGGATGAAACAAGGACAACATTAGCAAACAAAGTCACAGTTAACATAAA
AATCAACATTTTTAATGGTTTCAAGGGTTTAGATGGTTCACAGAAAT
>PCR fragment
------------------------------------------------------------
------------------------------------------------------------
------------------------------------------------------------
------------------------------------------------------------
------------------------------------------------------------
-----------------------ACAGAGGTCAAGAGGAAGGCAATAATCTACCATTGAA
TGAGTTACAAGCAATCATTGACGAAGCCCGTGATATTGAAGTCCGTTTTGGCCATCATTT
TGACAAAGTTCTTGTAGTGAATGATATTGAATCAGCTTATCAAGAATTATTGAGAGAAAT
CAATTCCCTGGAAAGAGAACCTCAATGGATTCCAAGTATTTGGATTAAATAAAGATGTCC
ATCTCATTTTAATCATCTCCATTATTTATACATATGCATGTAAAGATAACAATCAATTCA
AATTTACTCTAAATGGATCATATTTGTCCACTGTTTTACAAGCTCAATTTTAATCAAATT
GTTCTCACCAAATGTTTGTTTTCTCTGTTTTTTTTCGCTTAGCTAAATTTATTTTCAATT
TGCTGAAATCAGTTATTATTATGTAGTTTTAAAATTGATCCAGCAAAAAGTACAATGTAT
TTAAAGAACGATTTTAGCTAAAAATTGATGAAAGCGAAAGGTAATGCTTACTTTTGCTAT
GATAAAACGAAACATCTCCGAAAACAATTCCAAAAAATTATACAAATTATAATGAATGCA
ATTTTTGCTAAAGAGATACGAAAAAATGTGATTAATAAACTATTGAAAGATGTTTGATTT
GTGAATATCTTTATTTGCAAGCTAAGATTTGTAAGTTTTGTCCATTAAGCTTAGAGACTA
TTCGACCGATCAAATCAATTGCGATTTAAGTTTAATTTATTTCATGCTTTATTTTGTTTT
AGAGTATTTGGA---TGGAGAATATCAATCAATGCTCAATAAATGAAACATTTCGTGGAT
CTTCGAATGGAAGGACGCTATT--TTCAACTTTAACAGTTGGATCAATTGACAAAACATA
AGATGC--ACTGTAACCATTACCTTCTGGAATCAACTCTAATATTGTGT-CGGATCCTCT
AGACA--AGGCGAAGACAATATCTTGATCATTTAATGTCAATTCATTGTTATTTTGTGAA
TAAGGATCG-ATCAGTTTCAATGCTGCAGGCATCTCTCGGTTAAAGTAAAGCTGTCCAAT
GTAACTGACTGCATGT--CCGTCTGTGGTATTTTTGTCAT-AAATTTCAACATGAATATG
AATACAACGACCAAAGTACCAACCAGGAATGATTGTATTGAAGTTTACTAAACCATCTTC
ATTGGTTATTTGGTAACCTCTAAGAAACCTTAAATTGTTGATTGGTTTTGGACGGAAGGT
TGGATGA-----------------------------------------------------
------------------------------------------------------------
------------------------------------------------------------
------------------------------------------------------------
------------------------------------------------------------
------------------------------------------------------------
-----------------------------------------------
>sequenced data
------------------------------------------------------------
------------------------------------------------------------
------------------------------------------------------------
------------------------------------------------------------
------------------------------------------------------------
-------------------------------------GAAGGCAATAATCTACCATTGAA
TGAGTTACAAGCAATCATTGACGAAGCCCGTGATATTGAAGTCCGTTTTGGCCATCATTT
TGACAAAGTTCTTGTAGTGAATGATATTGAATCAGCTTATCAAGAATTATTGAGAGAAAT
CAATTCCCTGGAAAGAGAACCTCAATGGATTCCAAGTATTTGGATTAAATAAAGATGTCC
ATCTCATTTTAATCATCTCCATTATTTATACATATGCATGTAAAGATAACAATCAATTCA
AATTTACTCTAAATGGATCATATTTGTCCACTGTTTTACAAGCTCAATTTTAATCAAATT
GTTCTCACCAAATGTTTGTTTTCTCTGTTTTTTTTCGCTTAGCTAAATTTATTTTCAATT
TGCTGAAATCAGTTATTATTATGTAGTTTTAAAATTGATCCAGCAAAAAGTACAATGTAT
TTAAAGAACGATTTTAGCTAAAAATTGATGAAAGCGAAAGGTAATGCTTACTTTTGCTAT
GATAAAACGAAACATCTCCGAAAACAATTCCAAAAAATTATACAAATTATAATGAATGCA
ATTTTTGCTAAAGAGATACGAAAAAATGTGATTAATAAACTATTGAAAGATGTTTGATTT
GTGAATATCTTTATTTGCAAGCTAAGATTTGTAAGTTTTGTCCATTAAGCTTAGAGACTA
TTCGACCGATCAAATCAATTGCGATTTAAGTTTAATTTATTTCATGCTTTATTTTGTTTT
AGAGTATTTGGA---TGGAGAATATCAATCAATGCTCAATAAATGAAACATTTCGTGGAT
CTTCGAATGGAAGGACGCTATT--TTCAACTTTAACAGTTGGATCAATTGACAAAACATA
AGATGC--ACTGTAACCATTACCTTCTGGAATCAACTCTAATATTGTGT-CGGATCCTCT
AGACA--AGGCGAAGACAATATCTTGATCATTTAATGTCAATTCATTGTTATTTTGTGAA
TAAGGATCG-ATCAGTTTCAATGCTGCAGGCATCTCTCGGTTAAAGTAAAGCTGTCCAAT
GTAACTGACTGCATGT--CCGTCTGTGGTATTTTTGTCAT-AAATTTCAACATGAATATG
AATACAACGACCAAAGTACCAACCAGGAATGATTGTATTGAAGTTTACTAAACCATCTTC
ATTGGTTATTTGGTAACCTCTAAGAAACCTTAAATTGTTGATTGGTT-------------
------------------------------------------------------------
------------------------------------------------------------
------------------------------------------------------------
------------------------------------------------------------
------------------------------------------------------------
------------------------------------------------------------
-----------------------------------------------
