# Supplementary material for: Intradiol ring cleavage dioxygenases from herbivorous spider mites as a new detoxification enzyme family in animals
Source: BMC Biol. 2022 Jun 4;20:131. doi: 10.1186/s12915-022-01323-1 (PMC9167512; doi:10.1186/s12915-022-01323-1)
Supplement: Supplementary file 6 — Additional file 6: File S5. DNA alignment of TuDOG10 with a neighboring eukaryotic gene (tetur12g01070) identified as glutaminyl peptide cyclotransferase. Format: FASTA, examination of this file requires the Bioedit program available at http://www.mbio.ncsu.edu/BioEdit/bioedit.html. [file 12915_2022_1323_MOESM6_ESM.fas]

>tetur12g01070(glutaminyl peptide cyclotrasnferase)
GGAGAGATCGGTAATGAAATTATGAAATAACTCATTATTTGCAAGTTGTAACAATTTAGA
ATAGAAATTAGATGAACAAAAAATAAGTACATATTGTGTTTATAAATATAATTTATGTCG
TTTTTGCAAGAGTAAAGATGATTTGCTGATTTGTAGTTATTCTTGTTTCATTCAAAATTG
CAATGATTAGAAAAATAAATGATCAATAAAATGGATAACTTCATTGATCCCTTCGCCATA
CTTTGAATGCAAAGGTTAAATTGCCCAAGGTAGAAATTATTTGCCAGTTACAAATCAAAT
TGCTAGATGCAAATATTCAGCGATGAAGACTTTGAAAATTTTGATTAGATTGAGGATTGT
TGGATGATTTAAAGCATCGCCATTATCAGACATTTTATGCCAAACTGATGGAAAAGGCAT
TGGAATGACATGGACAATTGGGACTCCTCTTGAAGCAAATGGTTTATGGTCATCATCAAC
GCCTCCAAAACTGAGTCGATTCTTGAAATAGGTGGTTGTCGTCTTTGGTGGTTCAGCTTC
CAACAATGATAAATCATTCAAACGTTGTTCTGTAAAAAATGTCGTAGAAGTAAAATCACA
ATTAGTAAGTAACTCATCAATAAATATCCTATTGGACAAAATTATCTGTTGAACTCTTTG
GTTGTATCAACTATAGCAGACAAATTAACAGTTACCTGCTCGTAATATTTTGGCATAAAG
TGGATTGGTTTCTGGAAAATAGCTGTAAATCGATGGATTGGCTGTACCAAGAAGATCAAG
AAGGACCATTACATCAATTCTGTCCAATTCTGACGCATAATCTCCAGGACATCTTTGTCT
ATCAGCTTGATTCTTAGGAAATCTTGATTTATTCCAAAGAGCAGCTAAATGACGAGAACC
ATAAAGTGAATCCGTATCTGTCCAGTCTTTAAAAGCCTCTTCCCCATCAAAAAATACAAA
TTGCAAAGTTAAATCATTACGTTCCTGTAAAAGAAGAGAAACAATTTTCGTTAGAATACT
TGAAAAATATTGAAATTAAAAGAAGGAAACTTACCGTTTTATGTTTCTGTAAACTGGATG
AGAAATGACGAGCAATCTCAATCATCATTGAACAAGGGACAGCTGAATCGGTGGCAGCAA
CAAAATTTTTACCAGGAAATAATTTGGAGTCATAATGACAAGCAATCATTAACCGACGGC
AAGCTTTTGGGTTTAGAGTTGCAATTATATTAACAAAAGGTTTGG-AACCATACGGAGTA
TTGGCCATAAAAGCATCTTCCTCAACTGTCCACCCTAAGTCTCTCATCGAATTTTCTATG
AACTGAAAAAGAAAAAATGATAAAAAATAAATCAAATGGCAAAACCAGAAACAAATACAC
CTAATAATGGATACACATCAAAAACGATAAAAAGTTCACTCCACTAGCAATTTGGCTTTT
CATAGTTATCAGACAATACCAACTGTGAAGGATATTGAATGAACTATCTCTGACAGATTT
AATTGTCAAATGAACATCCTTCAATATACAATCAAAGAAAATGAGTTTGACCTAAAATAA
TTCAATTTAATGAATCAAGTCAAACCATAACACTTCATGAATCTCGATAAACTAAGAAAT
AATGCAAAACGGAAATGTGTTGCAACTTAATACACATGTACTAAAAGGGTTAAACGATGG
AATATTTATTCTGACTAAATAGCGTTACATAACAGTGTTAGTCAAACAAAATGATTTACT
GCAGATCATTAAATGATATTCTAATGTCATAAACTAATCTATCAATTATTAATCAGAATA
GCCTTAATTTTCTAGACATTTGGAA-TTATTATTCAAAAATCAGTAACTTTATTTTTTTA
CTTGCAGAGCTGATTGATATCAAGGCTCTTCTTTCCATGCATCTTTCGTGATTTCGGTGT
ATTTATTTTTGACTATTTGC-CTAGCTTCACAGTTCTACCACAGTTATTGACGCTATTGG
TGAATATCAAGTTATAAAATTTTGTTACATCACATCAATATTGTGTTGGTGCAATCTTTT
TACGACGACTTCTATGCCAAAAGCAATCGTATTCAATGTTGAAAGTGAGATTTATAATAT
TGGTAACAATAAAATCTGAAGCGAGTGCTGAGGTTAACTAATAAAAAAACAATAAAAATA
TGAATGAAATAGTTTTAGAAAATTGTAATCATTCAGACTTATCAATCAGTCTAGCTGATT
AAATTTTGAGAATACGTTTATAAATGTCTTTTTTAGTCTATAATTCGCAGAGCAAATTCA
ATCACCATCGAGCTGAGGTTATAAGTAATTAAATTGACTATAAATTTAAGCAACAGTAAC
ATTATCCATGATCCAATGATGAACACTTTAACCATTTCATTTTTAACTTTGTTCATCTCT
ATCAACATCGCCCATGTTTCATCTCATTTAGAGAGACCTGGTAAATATCTTGATCATGAT
CGTACAATAGTTGATTGTGCTCGATACAAGAGGGAAGCCAATCAACATAAATGTGTCCTG
GCTCCATTCACAACTGAAGGCCCATACTTTTTGTCTGATGATCTTCAACGATCAGATATT
ACTGATGGCCAAACTGGAGTTAATTTAGACTTGAATCTTAAATTAACCAACGCTAAAGAT
TGTTCACCTTTATCCGACTATTTTGTTCACATCTGGCATGCCAATGCTTTGGGTCACTAT
TCAGGTGTACAAGAGTTTGATATATTTCTTGAACCATATTTTCGTCCAAAGCCAATTTCT
GATAAAAGATTCCTTCGTGGTTATCAAGTAACTAATGAAGATGGCCAAGTAAACTTCAAA
ACAATCATTCCTGGTTGGTATTTTGGTCGCTGTATACACATTCATATTGAAGTTTATGCC
AAAAATACTACAGATGGTAATGCTGTTAATTACATTGGCCAATTTTATTTCAAACAAGAA
TTGCCTGGACAATTGAAACTTGTCGAGCCTTATTCAAATAATCATAATCAACTTACACTA
AATGATGTTGATGAAATTTTTGCCGTGACAAATGGACAAGATACAGTTCTTGATTTGGAG
CCACAGGAAAATGGTTTCAGATCAGAATATATTGTAGCAATTAATCCAGATGTATCAGTT
AAATATGATTATCTTTTCTTGTAGAAAAGAGTATTCAAGATTATTAATTTTATGTAATTG
TTACATAAAAGGGAAATTAATATCCAATTGAAGTTAGTAAATGAATTATATTTGTTTCAA
TTTATAATATTATTATTTACTGTCAACATTTGTTGAGTCTTATTTTTGTATGATTTTTCT
CGATACAGTAATTTCATCCCTAACATGGTTGAAGACTTCATGAATTGTAATCAATATAAG
TTTCTCATTTTCATCATTCTCATTGCACATTTATTAGCTTGGACTTTTCAGATAATTTTT
CCCAGAATCAACAAGTAAAATATAAGTTGATCAACTTGAATCGGTCAAGATGCTAACCTA
TTTCAATTGGATATCATGATTGCTCTCACTTGAGTATCTTTCTTCTCATTAATTTATAAC
GATTGAGATTGGACTAGTTTCTGGTTTTCATCAGTAGAAAAGATTCCCAGTTGGAATGGC
ACAGGAATATTTATGTAAATGATTTATTAAAAGATGAGATGGGAATGAAAAAAACCTACA
AACATATTAATAGAAATATGGAACTTTGAGGATAAAATAAAGCTACTTCTTAGGAGCAAC
CTTTTCATGTGGATTAATATGTTTACCTGTATATTAAAAGCAAGATGTCAATGTCAATCC
AATTAACACCTACGTATTGAGCAAGTTAACCTATTATTTAATCAAATTGTAGTTTATTGA
TCAAAATTGTAAGGTTAAATACTTGAATTATGGTTCTATTTATGTGTTAACCAGAAATCT
ATTTTTGGGTTCATAAAATAACCGAAAAATACTTTGAAAATACCCTTCATATCTCTTTAC
CAATACTCTTTACTATTGTTATGCTGGATAAAATTGTACATTTTATCCTCTGTAGCTTCA
TTGTGAATTGATTACAAGCACAATTAAACAGTTAATTGGTTTGTATCTATGGCGCTTTAT
GGTCAATGGTCCATTAACTTGTGCTGAAGGAAATCAGTTTGGGTTAAATGACTCTATTCA
ACTGAAAGGAGCAATTTAACGACAACATTTGCTGTTAATCACACAACCCTGGAAATTGTT
GTTTAACTAATTCTGAAGATACATTTAAACATTGATTCTTTGAACACCTGAATATTCACA
AACATTATTTGAAATTATTAAAATAATTGGAGACGTTTACACTCCAAATAAAGTATAAAA
AATTGATTTGATACCATTAATGCGTAAATATAATTTTTGGTTAATTTTCTTTGGTATTTT
GGTCTATTTATATTATTCCCATTGATTCGTTGTGGTCACTTAAATATACAGATATGAGAA
CAGAAAAGTTGATTGGACAGAATTACAGATAATTGATATAAAATAGCAAATTAACCAGAC
ATAATTGAAGACGCTGTTCAATAACTTACTATTTAATGATGTTGAGTTGACTGGGAACTA
ACAGACTTTCATTACCATTAGCAACATTTAACCAACATTAGCAGAATTAATAGAAATTAA
GGAAGATTTAATTACCTCTCGAACTTTTCTATTCCCTTCGGTACCGGAAACTCTTGGAAT
CATGATGTTATTAAGTGTATAATTAAAATATTCATAGGTTTTCGGTGAATCACTGGCAAT
TGTATAAAGATCATTGGTCTCCAGATACTTCAATTGATGATGCCACTGTAAGGAAAAGAG
GTAAAACAAATTGAAAATAGTTGATTGAATAAACATAGTGATTACTAGAGAAAGGTTAAA
TAATTATGTTTGATCTGATCAGTGATTAAGTGACAGGGAATATATTTTTGCCAATCTAGA
AATATATTCATCGTATGCTTACAATTGTATTTTTCTTGTCTTCAAAGCTGTTTAACAATC
ACAGACAGATGATAATAAGTAAATAGAGTAATTGGTTGCAGGGAAACTAAACAATTAAGG
TCACGACAGTTTGTCCTCAAAGTTGTTATACAGTTTAACCACTCACACTGAGATTTGACT
GAATACTATGTTTGGGTTTTGATCTTGAATGAACACAAAATTGGAGTTCATTGTAAAATA
ACTGTTGGTTGATTCATCTAACATCTAAAAGACATTTTATGTTGTTTATTTGATTAATAA
ATTGGGTATCTGGTTTAGGTTAACTCAGTAGTAAAGTAATGAAAATTGTCTTATTTGGGT
TGACTTGTTGCCTTGACACTTTACATTATGCTTAACAATAGCAAGTCTGTTTGGAGACAT
TTGAAGGAATTTAATTATGAATTGTTAAGACTGGATGTTCCTTATATAATGAGGATATTA
AGCTGATCAGTAATCAGTTTATTACATCAGTGATTTGATTACTTCTAGAATCAATTGATC
AGCAAATCGGTGAGTTATCTCTGTAGGAAAGAAACATCTGAAGCGATCAGCTGTTCACAC
ACTAATACATGTTTTGAAAAGATTGACGTTTTTTGGATTTAATGCTATTTTATATTGTTA
TTATTATATTTATTTATTAATTTACTGATTTCCTATTTTTTATAGATTACTATCACAAAG
TGAATCTCACCTGTTTTGGGTCCCAATTGACTGCTCCGACTGGATCATTGGATAAAACAT
TGCTTGCTAATATTCTCATTAGATTTATAAATGACCAGAAAACACTTGAGAAGTTGTTCA
TGATTAAAATTAAGATAATTAATGACTTTAAAATAACACTTTAGGTTAAAAAAATATTGA
AAAATTATCACAAAAAAGACCAGCCTGATGTGGGATATAACACATGGGATAGCTTTAATT
ATAACTGTGAAGTCAGTTGAAATGGTGAATAAGTTGACTTATTGAAGATGAATAATTGAA
CGAATTGTTTAATTACAAACGATTAAAGTTATAAATTTAAGTTTAACAAAGTTGGTAAAA
ATGATATAAATAGAAACACGTATCCATTATATTCAATTCAACAGCTTAATAACATGAGGT
TGAGATAAGTTAAGCAACAAGTTTAACTGGTTGAAATGGAGTAACAGTTGTAATGTTACC
TGTATTCAGTATTTTTGTTCACATTCACAATAACAATGACT
>tetur12g04671 (TuDOG10)
------------------------------------------------------------
------------------------------------------------------------
------------------------------------------------------------
------------------------------------------------------------
------------------------------------------------------------
------------------------------------------------------------
------------------------------------------------------------
------------------------------------------------------------
------------------------------------------------------------
------------------------------------------------------------
------------------------------------------------------------
------------------------------------------------------------
------------------------------------------------------------
------------------------------------------------------------
------------------------------------------------------------
------------------------------------------------------------
------------------------------------------------------------
------------------------------------------------------------
------------------------------------------------------------
------------------------------------------------------------
------------------------------------------------------------
------------------------------------------------------------
------------------------------------------------------------
------------------------------------------------------------
------------------------------------------------------------
------------------------------------------------------------
------------------------------------------------------------
------------------------------------------------------------
------------------------------------------------------------
------------------------------------------------------------
------------------------------------------------------------
------------------------------------------------------------
------------------------------------------------------------
------------------------------------------------------------
------------------------------------------------------------
------------------------------------------------------------
------------------------------------------------------------
------------------------------------------------------------
--------------------------AATTAAATTGACTATAAATTTAAGCAACAGTAAC
ATTATCCATGATCCAATGATGAACACTTTAACCATTTCATTTTTAACTTTGTTCATCTCT
ATCAACATCGCCCATGTTTCATCTCATTTAGAGAGACCTGGTAAATATCTTGATCATGAT
CGTACAATAGTTGATTGTGCTCGATACAAGAGGGAAGCCAATCAACATAAATGTGTCCTG
GCTCCATTCACAACTGAAGGCCCATACTTTTTGTCTGATGATCTTCAACGATCAGATATT
ACTGATGGCCAAACTGGAGTTAATTTAGACTTGAATCTTAAATTAACCAACGCTAAAGAT
TGTTCACCTTTATCCGACTATTTTGTTCACATCTGGCATGCCAATGCTTTGGGTCACTAT
TCAGGTGTACAAGAGTTTGATATATTTCTTGAACCATATTTTCGTCCAAAGCCAATTTCT
GATAAAAGATTCCTTCGTGGTTATCAAGTAACTAATGAAGATGGCCAAGTAAACTTCAAA
ACAATCATTCCTGGTTGGTATTTTGGTCGCTGTATACACATTCATATTGAAGTTTATGCC
AAAAATACTACAGATGGTAATGCTGTTAATTACATTGGCCAATTTTATTTCAAACAAGAA
TTGCCTGGACAATTGAAACTTGTCGAGCCTTATTCAAATAATCATAATCAACTTACACTA
AATGATGTTGATGAAATTTTTGCCGTGACAAATGGACAAGATACAGTTCTTGATTTGGAG
CCACAGGAAAATGGTTTCAGATCAGAATATATTGTAGCAATTAATCCAGATGTATCAGTT
AAATATGATTATCTTTTCTTGTAGAAAAGAGTATTCAAGATTATTAATTTTATGTAATTG
TTACATAAAAGGGA----------------------------------------------
------------------------------------------------------------
------------------------------------------------------------
------------------------------------------------------------
------------------------------------------------------------
------------------------------------------------------------
------------------------------------------------------------
------------------------------------------------------------
------------------------------------------------------------
------------------------------------------------------------
------------------------------------------------------------
------------------------------------------------------------
------------------------------------------------------------
------------------------------------------------------------
------------------------------------------------------------
------------------------------------------------------------
------------------------------------------------------------
------------------------------------------------------------
------------------------------------------------------------
------------------------------------------------------------
------------------------------------------------------------
------------------------------------------------------------
------------------------------------------------------------
------------------------------------------------------------
------------------------------------------------------------
------------------------------------------------------------
------------------------------------------------------------
------------------------------------------------------------
------------------------------------------------------------
------------------------------------------------------------
------------------------------------------------------------
------------------------------------------------------------
------------------------------------------------------------
------------------------------------------------------------
------------------------------------------------------------
------------------------------------------------------------
------------------------------------------------------------
------------------------------------------------------------
------------------------------------------------------------
------------------------------------------------------------
------------------------------------------------------------
------------------------------------------------------------
------------------------------------------------------------
------------------------------------------------------------
------------------------------------------------------------
------------------------------------------------------------
------------------------------------------------------------
------------------------------------------------------------
------------------------------------------------------------
-----------------------------------------
>PCR fragment
------------------------------------------------------------
------------------------------------------------------------
------------------------------------------------------------
------------------------------------------------------------
------------------------------------------------------------
------------------------------------------------------------
------------------------------------------------------------
------------------------------------------------------------
------------------------------------------------------------
------------------------------------------------------------
------------------------------------------------------------
------------------------------------------------------------
------------------------------------------------------------
------------------------------------------------------------
------------------------------------------------------------
------------------------------------------------------------
------------------------------------------------------------
------------------------------------------------------------
------------------------------------------------------------
----------------------------------------AGCAATCATTAACCGACGGC
AAGCTTTTGGGTTTAGAGTTGCAATTATATTAACAAAAGGTTTGG-AACCATACGGAGTA
TTGGCCATAAAAGCATCTTCCTCAACTGTCCACCCTAAGTCTCTCATCGAATTTTCTATG
AACTGAAAAAGAAAAAATGATAAAAAATAAATCAAATGGCAAAACCAGAAACAAATACAC
CTAATAATGGATACACATCAAAAACGATAAAAAGTTCACTCCACTAGCAATTTGGCTTTT
CATAGTTATCAGACAATACCAACTGTGAAGGATATTGAATGAACTATCTCTGACAGATTT
AATTGTCAAATGAACATCCTTCAATATACAATCAAAGAAAATGAGTTTGACCTAAAATAA
TTCAATTTAATGAATCAAGTCAAACCATAACACTTCATGAATCTCGATAAACTAAGAAAT
AATGCAAAACGGAAATGTGTTGCAACTTAATACACATGTACTAAAAGGGTTAAACGATGG
AATATTTATTCTGACTAAATAGCGTTACATAACAGTGTTAGTCAAACAAAATGATTTACT
GCAGATCATTAAATGATATTCTAATGTCATAAACTAATCTATCAATTATTAATCAGAATA
GCCTTAATTTTCTAGACATTTGGAA-TTATTATTCAAAAATCAGTAACTTTATTTTTTTA
CTTGCAGAGCTGATTGATATCAAGGCTCTTCTTTCCATGCATCTTTCGTGATTTCGGTGT
ATTTATTTTTGACTATTTGC-CTAGCTTCACAGTTCTACCACAGTTATTGACGCTATTGG
TGAATATCAAGTTATAAAATTTTGTTACATCACATCAATATTGTGTTGGTGCAATCTTTT
TACGACGACTTCTATGCCAAAAGCAATCGTATTCAATGTTGAAAGTGAGATTTATAATAT
TGGTAACAATAAAATCTGAAGCGAGTGCTGAGGTTAACTAATAAAAAAACAATAAAAATA
TGAATGAAATAGTTTTAGAAAATTGTAATCATTCAGACTTATCAATCAGTCTAGCTGATT
AAATTTTGAGAATACGTTTATAAATGTCTTTTTTAGTCTATAATTCGCAGAGCAAATTCA
ATCACCATCGAGCTGAGGTTATAAGTAATTAAATTGACTATAAATTTAAGCAACAGTAAC
ATTATCCATGATCCAATGATGAACACTTTAACCATTTCATTTTTAACTTTGTTCATCTCT
ATCAACATCGCCCATGTTTCATCTCATTTAGAGAGACCTGGTAAATATCTTGATCATGAT
CGTACAATAGTTGATTGTGCTCGATACAAGAGGGAAGCCAATCAACATAAATGTGTCCTG
GCTCCATTCACAACTGAAGGCCCATACTTTTTGTCTGATGATCTTCAACGATCAGATATT
ACTGATGGCCAAACTGGAGTTAATTTAGACTTGAATCTTAAATTAACCAACGCTAAAGAT
TGTTCACCTTTATCCGACTATTTTGTTCACATCTGGCATGCCAATGCTTTGGGTCACTAT
TCAGGTGTACAAGAGTTTGATATATTTCTTGAACCATATTTTCGTCCAAAGCCAATTTCT
GATAAAAGATTCCTTCGTGGTTATCAAGTAACTAATGAAGATGGCCAAGTAAACTTCAAA
ACAATCATTCCTGGTTGGTATTTTGGTCGCTGTATACACATTCATATTGAAGTTTATGCC
AAAAATACTACAGATGGTAATGCTGTTAATTACATTGGCCAATTTTATTTCAAACAAGAA
TTGCCTGGACAATTGAAACTTGTCGAGCCTTATTCAAATAATCATAATCAACTTACACTA
AATGATGTTGATGAAATTTTTGCCGTGACAAATGGACAAG--------------------
------------------------------------------------------------
------------------------------------------------------------
------------------------------------------------------------
------------------------------------------------------------
------------------------------------------------------------
------------------------------------------------------------
------------------------------------------------------------
------------------------------------------------------------
------------------------------------------------------------
------------------------------------------------------------
------------------------------------------------------------
------------------------------------------------------------
------------------------------------------------------------
------------------------------------------------------------
------------------------------------------------------------
------------------------------------------------------------
------------------------------------------------------------
------------------------------------------------------------
------------------------------------------------------------
------------------------------------------------------------
------------------------------------------------------------
------------------------------------------------------------
------------------------------------------------------------
------------------------------------------------------------
------------------------------------------------------------
------------------------------------------------------------
------------------------------------------------------------
------------------------------------------------------------
------------------------------------------------------------
------------------------------------------------------------
------------------------------------------------------------
------------------------------------------------------------
------------------------------------------------------------
------------------------------------------------------------
------------------------------------------------------------
------------------------------------------------------------
------------------------------------------------------------
------------------------------------------------------------
------------------------------------------------------------
------------------------------------------------------------
------------------------------------------------------------
------------------------------------------------------------
------------------------------------------------------------
------------------------------------------------------------
------------------------------------------------------------
------------------------------------------------------------
------------------------------------------------------------
------------------------------------------------------------
------------------------------------------------------------
------------------------------------------------------------
------------------------------------------------------------
-----------------------------------------
>sequenced data
------------------------------------------------------------
------------------------------------------------------------
------------------------------------------------------------
------------------------------------------------------------
------------------------------------------------------------
------------------------------------------------------------
------------------------------------------------------------
------------------------------------------------------------
------------------------------------------------------------
------------------------------------------------------------
------------------------------------------------------------
------------------------------------------------------------
------------------------------------------------------------
------------------------------------------------------------
------------------------------------------------------------
------------------------------------------------------------
------------------------------------------------------------
------------------------------------------------------------
------------------------------------------------------------
------------------------------------------------------------
------------------TTGCAATTATATTAACAAAAGGTTTGGGAACCATACGGAGTA
TTGGCCATAAAAGCATCTTCCTCAACTGTCCACCCTAAATCTCTCATCGAATTTTCTATG
AACTGAAAAAGAAAAAATGATAAAAAATAAATCAAATGGCAAAACCAGAAACAAATACAC
CTAATAATGGGTACACATCAAAAACGATAAAAAGTTCACTCCACTAGCAATTTGGCTTTT
CATAGTTATCAGACAATACCAACTGTGAAGGATATTGAATGAACTATCTCTGACAGATTT
AATTGTCAAATGAACATCCTTCAATATACAATCAAAGAAAATGAGTTTGACCTAAAATAA
TTCAATTTAATGAATCAAG-CAAACCATAACACTTCATGAATCTCGATAAACTAAGAAAT
AATGCAAAACGGAAATGTGTTGCAACTTAATACACATGTACTAAAAGGGTTAAACGATGG
AATATTTATTCTGACTAAACAGCGTTACATAACAGTGTTAGTCAAACAAAATGATTTACT
GCAGATCATTAAATGATATTCTAATGTCATAAACTAATCTATCAATTATTAATCAGAATA
GCCTTAATTTTCTAGACATTTAAAAACTATTATTCAAAAATCAGTAACTTTATTTTTTTA
CTTGCAGAGCTGATTGATATCAAGGCTCTTCTTTCCATGCATCTTTCGTGATTTCGGTGT
ATTTATTTTTGACTATTTGCACTAGCTTCACAGTTGTGTCACAGTTATTGACGCTATTGG
TGAATATCAAGTTATAAAATTTTGTTACATCACATCAATATTGTGTTGGTGCAATCTTTT
TACGACAACTTCTATGCCAAAAGCAATCGTATTCAATGTTGAAAGTGAGATTTATAATAT
TGGTAACAATAAAATCTGAAGCGAGTGCTGAGGTTAACTAATAAAAAAACAATAAAAATA
TGAATGAAATAGTTTTAGAAAATTGTAATCATTCAGACTTATCAATCATTCTAGCTGATT
AAATTTTGAGAATACGTTTATAAATGTCTTTTTTAGTCTATAATTCGCAGAGCAAATTCA
ATCA---TCGAGCTGATGTTATAAGTAATTAAATTGACTATAAATTTGAGCAACAGTAAC
ATTATCCATGATCCAATGATGAACACTCTAACCATTTCATTTTTAACTTTGTTCATCTCT
ATCAACATCGTCCATGTTTCATCTCATTTAGAGAGACCTGGTAAATATCTTGATCATAAT
CATACAATAGTTAATTGTGCTCGGTACAAGAGGGAAGCCAATCAACATAAATGTGTCCTG
GCTCCATTCACAACTGAAGGCCCATACTTTTTGTCTGATGATCTTCAACGATCAGATATT
ACTGATGGTCAAACTGGAGTTAATTTAGACTTGAATCTTAAATTAACCAACGCTAAAGAT
TGTTCACCTTTATCCGACTATATTGTTCACGTCTGGCATGCCAATGCTTTGGGTCACTAT
TCAGGTGTACAAGAGTTTGATATTTTTCTTGAACCATATTTTCGTCCAAAGCCAATTTCT
GATAAAAGATTCCTTCGTGGTTATCAAGCAACTAATGAAGATGGTCAAGTAAACTTCAAA
ACAATCATTCCTGGTTGGTATTTTGGTCGCTGTATACACATTCATATTGAAGTTTATGCC
AAAAATACTACAGATGTTAATGCTGTTAATTACATTGGCCAATTTTATTTCAAACAAGAA
TTGCCTGAACAATTGAAACTTGTCGAGCCTTATTCAAATAATCATAATCAACTTACACTT
CATGATGCTGATGAATTT------------------------------------------
------------------------------------------------------------
------------------------------------------------------------
------------------------------------------------------------
------------------------------------------------------------
------------------------------------------------------------
------------------------------------------------------------
------------------------------------------------------------
------------------------------------------------------------
------------------------------------------------------------
------------------------------------------------------------
------------------------------------------------------------
------------------------------------------------------------
------------------------------------------------------------
------------------------------------------------------------
------------------------------------------------------------
------------------------------------------------------------
------------------------------------------------------------
------------------------------------------------------------
------------------------------------------------------------
------------------------------------------------------------
------------------------------------------------------------
------------------------------------------------------------
------------------------------------------------------------
------------------------------------------------------------
------------------------------------------------------------
------------------------------------------------------------
------------------------------------------------------------
------------------------------------------------------------
------------------------------------------------------------
------------------------------------------------------------
------------------------------------------------------------
------------------------------------------------------------
------------------------------------------------------------
------------------------------------------------------------
------------------------------------------------------------
------------------------------------------------------------
------------------------------------------------------------
------------------------------------------------------------
------------------------------------------------------------
------------------------------------------------------------
------------------------------------------------------------
------------------------------------------------------------
------------------------------------------------------------
------------------------------------------------------------
------------------------------------------------------------
------------------------------------------------------------
------------------------------------------------------------
------------------------------------------------------------
------------------------------------------------------------
------------------------------------------------------------
------------------------------------------------------------
-----------------------------------------
