# Supplementary material for: Intradiol ring cleavage dioxygenases from herbivorous spider mites as a new detoxification enzyme family in animals
Source: BMC Biol. 2022 Jun 4;20:131. doi: 10.1186/s12915-022-01323-1 (PMC9167512; doi:10.1186/s12915-022-01323-1)
Supplement: Supplementary file 7 — Additional file 7: File S6. DNA alignment of TuDOG11 with a neighboring eukaryotic gene (tetur13g03880) identified as SSUH2 homolog isoform X2. Format: FASTA, examination of this file requires the Bioedit program available at http://www.mbio.ncsu.edu/BioEdit/bioedit.html. [file 12915_2022_1323_MOESM7_ESM.fas]

>tetur13g03880(SSUH2 homolog isoform X2)
GGCAACAACAAACATATTGTTCGCCTTTTTCCTGTGTTTACTGCTCGTCATGTGGCGTTA
TGGTGATGTTGGCTCTATGCGAAATGATAAGCGAAATGGGTTGAGAAATTTTGATTACGG
TTACAAAAGAGGTGGAAAATTTGGTCAAAAAGGATCTCATGGACTGACCCATGCATCCAA
TTACCGTAAACAGAGTTCAGAGAAATCCAATTCAAGTCGCTCATCATCATTTAAATCATC
ATTCAAAAGACAGTATTCAATTCGTGGTAAATATTTGCTCTTAACTCAAATTCAATCATG
TAACTCATTGTGTCTCATTGTTATGCCAGTGACACCACCGCCTGAATCGATTGATGAGGT
TGAAACAGATCCACCTTCACTTGTTGGCATCGATCAGATAAAAGGCTATGAAAATGCAAA
ATTTACTCCAAGTAAGTTATTCTCAATATTTACATCTATTGAAAGTTAAGTGAAGTACTA
AATGTGATTAACAATCTTTCAACAGCTTTGCACTTTGCTTTCATAATAAAAACTAATTTA
GGTTAAAACTAAATTAACAGTTTTACACAAATTTTTGTTTATCAAAAATTACAACATTGA
ATTTATTATTAGTAGTCTGTAAATGAGCATGATTAGTAAATCAGGAAAATTAACAGCAGA
ATTGAGACAGAAAATAGAATGTAAAAATCTTTGAAGACGAGCTGGGACTAAATGTACAGT
CATTTAGAGCTCAACAATTAGCAATGGAAGAAGAATTAATTTGCCTAAATCATTGTTTAC
CCATTAATTTCAACAAATCAGGTAACTGGTTAACCATCGATATTAGTTTCATGACAAAAA
TCACTGAAATCGCAAACTCAATTTTATCTTGTCTCTCCAACAGTCGCCATACCGCCACCA
CCTTATACAATCCGATCAACCAACGACTTCAATCCTCTGAGAATCCCACTTTCCGGGTAA
GTTAATCACTTGCATCCATTTTACATCTGATTATTGCATATTAACAATGTATTTGATTGT
TAACCTCAATTTGCTTTTCAATCAAATTCAAGATCAGATTGAAGAGGCACATTTTTGCTC
AACAAGTGTTCATCTCAAGTTATTGTTGAGTTACAATACACCTTAAAATTTTTAAATTTT
ATTCCAACTGTTGATATCATGATTAGTGTAATTGATATTAAGCTGATTATGAATAATGAT
TCTTGGCATCGGATTGAATAAGTATATCATCTTCACGGTTAGTTGATAATCATCTTCAGG
AGTTGATTTTTCTCTACCTTTCTTTGCTGTTGGTTCAACATTTTGTTTC-CCTCTGTTCC
TGGATTTCTGGGAAACAACCAGTTTCCTTGAGTAACATTTAAAAACACTTGATTAAAATG
AAAATTTACACAAATTAGAGACAAAAAGCTGTAATTAGAATGCTTCTTAATATCATAAAC
TTTCTATTTATACATTATTAATATACAAACTGCAAAAATTGGAATAACTTTCATTCCTGA
AATTCAGAAGCTTCAGACAAAAACATGTTTTTTT-CATAATAATCCTTACTTAAACCATT
AACATTGCATTCTGCTATTATCGTGATTATTGTAACAAAAAAAAGTGCTTTATAGCGACA
GACTTTTGTTCATTTGCAACTTAAAAGCCAAAAATTTTTCACCCAAATTATCATATTTCA
TAAAGTCAACTTGTTGTTCAATCCTTTTGGCAACTAATCAGTTATAATTGCAAGCTGAAT
TAGACTCGAAATGATTAATTCAGCTTATATTGTGGAATTCCTTGTGATTCTAATTTTTTG
CTTCAATAACTGATCCTTTAT----AATAACTGTAAGATTTTTGAAAAGCTACAGACAAA
AGCTATCCAATGATATCCAGTTGTCCAATATAAAGGATAAATGTTGATATTTTACAATAA
TTTATATCATTTTGGATTGGAAACTTGAAAATTGCTAAAATTTATATCTTGATATGAAAT
CTTATGTTCAGTCATGATAGTAAAGCCTTCTTGTAGCTAATAATATTGAGGAAATGACAA
TTTTTGA-ATTGGTGATTCTTTGTCAACCCGGAATGAATTTAAAGAAATATGTTTTGATG
CTTAATTTAAATTTTTATTGCAATTATCTTATTGAATCGTACAAGCAAATTATATATCAA
GCCAATCATATTTGATTGATACATCTGGATCAATTGCTACAATATAATCTGTGCGAAAAC
CACTTTCCTGTGGAACCAAATCAATTAATGTGTCATTGCCATGGGTCAACAAGTAAACTC
C-ATCACTAT-CGTTTAATGTGATCTCGTTAACGTTGGTTGAATAAGGCTCGACGAGTCT
CAAACTTGAAGGTATATCTCGCTCGAAATACAATTGACCAATGTAGTTGACGGCATTACC
ATCTGTATTGTTTTTGGCATAAACCTCAACATGAATGTGAATACAACGACCAACATACCA
ACCAGGAATGATTGTTTTGAAGTTTACTTCACCATCCTCATTGGTTTTCTGGTAACCTCT
GAGGAATCTTTCACCAGAAATTGGCTTTGGCCTAAAACCTACTGGGAAAAGCTCATTTAC
ACCTGAATAGTGACCTAAAGCATTGGCTTGCCAGACGTGGACAAAATAGTTGGATAGAGG
TGAACAGTCTTTAGCGTTGGTTAATTTAAGGTTCAAATCCAAATTGACTCCAGTTTGACC
GTCAGTGATATCAGATCGTTCAAGATCAT-CGGGTAAAAAGTATGGACCTTCAGTTGTGA
ATGGAGCGAGGACACAAGTGTGTTGATTGGCTTCTCTCTTGTATCGAGCACAGTCTACGA
TTGATCGATCATGAGGTAGAAATTTTCCAGGTCTTTGTAAATGAGCTGAAACGAAAAAGA
TGTTCATAGAAATGAACAAAACTGAAATCAATGAATTCATCGTTGGATTAAGGATAAAGT
TAACACTGTTTCAATTGAATTATTGTAATAGATCGTAAAGGAGTGAAACTTGTTCTGTGG
TTGAAACACAAATTATTGCCGCTTATAAATATTTTTTCAAAATGTTATCTGATGAACCCG
ATAGATCTCATGGCTATATTTTTCATTGATTGGCGAGAAATTCTGTACTCAATTCTATTT
TTTGTCAACATGATTATACAAAACGATGCAATGGTTTAATCTAATCTATTAATTCATCTC
AATTCCGATTAGTGAACAATAGACTGATAGATTCTTCCAAAGACTTATAATTGCTTTTCA
TGCTTATTATCATTGAAATTTTCAGAGTTTTTAAAATTATGTTATTCAGAAAAACAAAAA
TAAGTCAACAATCAAAATCAAGTATCAGAATCTTACTTCTGATTTAAATTTGAAATGTAA
TCTAATTGGAAGACGCGTAAATGTTGGTCAAAAGTACCTTAGCAAAGGCCTTTTACTGAT
TTATTGATTCATTTTTTGTGTAGTGCTCAATGGAATGGGATTTGTGGCTCAAATTTTTGA
TACTTTATATCGGTAAACAGATGCTTTTGATATTGGGAACAGAATTTTTGAACTTCAAGA
TTTTACCAACGCTAATATTGAATAACAACTGATAATGAAATTTGATTAATCAAATTTAGC
GAGAATTGAACAATAGTCACGAAAACAATAAAGCTTAGGAAAAATAGGTGAAATAGCGAG
TGCGAAAAAGTAGCACTGATAATTAGATCAGAGCATTTCATGATATAAATCAACCATGTG
AGGCCTGAAGAATATTTATTCATAAAAAAACAATTGAACAATGATAACCATGAAAATGAT
TGAATGGTTAATGACAATTTAAAATGAATCTATAAAATTGATGCAAACAACAATTAAATC
ATCATTTAGCGCTGTGTTTAGGTCAATTTTTTTAACTATCGAAACGCTAATTTTAACCAG
ATTAAGTATTCTTTCACTGAAGTAAATTATTATTCCGTTAATCAAACACTCATTTTAATC
TTAACGCCAACGAAGAGACAAACAAGAATCATTGAGTGAAGATCATTCAAGCTGTTTGAA
TAACTTGGGTGACAGTAATAATGTTTGAATGCATTAGGAATGTTACTTGACAACCTAATT
TTGTGCTAATTACTATATTCTTGTTAGAATTAATTACAGTTGAAAATGTTTATCAATACT
GAAACAGTTGAAATCAAAACTGAATCTAGTTGACAAAATGAATGTTTGATTTTGCTTTTT
AATCGACAACGTTTTGTTTACAAAATGAGTTTGATGAAATCATAAAATTAATGATTAACT
AATTGCATTTTTTGTTCAAAAATTGAAACCTTGAATTGCTGTTGAAGGCAAATAATGAAA
GAAAGAGGTGATTTTGGATGAAACCCAAAAACTGTTGATCAAACAGTGATAGTGTTAATT
TTACAGTGAAAGGAATGGGGAAAAAGGTTGAACAAGCTTTCAAATTGATTGATAAGATCC
ATGGTTAGACATGAATTTCTTGAAACCAAATCTGAGACAAGGTCAGGTAAACACTATGAT
GATTAATAAACAAAGTTAAACACTTGGATTTAAAAATAGACCACAAGATTAGCCTACAAG
ACAAGACAATCGTCTTGTTAGTCTATGACAAGGAAAGACGTTTGAATGTAATTTTATATG
TTCACTGTTGTTCACTTGGACAAAAATTCAATGTAAAAATATAATTGAATTGAATTTATT
TGATTAATTAGGTTGAAATTGTTTACTTTAATTTGGTACGATTGTAACGATTTACAGTTT
TTTCATTATTAGGACAACAGAGGCAAATGAAGGAGATGTTAGAGAAGCGTTACTCAGATA
TGCTTCTAGTCACTACTGTTATGGCAAAGGAGTCGCTAAACATATGATTATCACAAAAAT
GGACCATTATAATGCTTTTCATGTAAGTACAATTTAAGATTATGTTTATTAATTGAATAA
CCAATATTAATATTAATTTCTTGTTTTATGTCTACTCTTGACCTTTTCACGATAAAGTAT
TCACTGGAAACCTTCACCGAAAACCGTTCAGTTTGTTGGGTTTATGAGGCTTACCTTGGA
GGTCATCTTGATGGTCCAATGGCTGGACAGGCCCCGTACCCTTGGGATGTACATGTGGAT
CCACCAATTGCATTTGATTGTCACTCAGCTAGTGTTCCTATTCCACACACGGATTGCTTA
AGGACTTGCCACATCTGCGGTGGAGTTGGACGCAAACGATGTTACACTTGTATAGGAACT
GGATGGGTACGAATTATCATATTGTGAGACTTTTTCATTGATTGTTGACCTTTTTTTATG
TTATCCAGGAAAATTGTTACTCATGCAGTGGCGATGGTTATAAGCCTCATCCCTTTGTTC
AGGGCGACAATGAACGGTGTTTACATTGTCATGGTGTTGGTAAAAAAAAGTGTTGGCGGT
GCAATGGGGATGGAATGAGCAGTTGTAAGATTTGTTCTGGTACTGGTCAGATTAAGTGTT
ACATTAAATTGACGGTTAATTGGTTTGTAAAATTGATCTTTATTTTGATATTAAGAAAAC
GCATTTCTCATTTTCATCTCTTCTTTCAGGACCAATCATGTTGATGACTTTTACATTGGC
CATGAAGACATTTCAAATGATATGGTTAAACAAGTTACTGGTCAAATTGTTTTTGATGAA
ACTAGTGAAAAGGTTAAATGAATTTCATTAAGTTTTACCTAATTATTAATAGATTATTAA
TTCTTGTTTATCCTTTTCTTCAATTTTAGGTTTGGCCAATCAATCATTTTCCTGAAAATA
ATATAAACAAAGCCAGTCTTGATCTACTGAATAAACATGTTGAAAGTTATTTTTTAATGG
AGAAACCTATAGCTCAGGTAGTATTTTGAATCATTTTAAAATTGATCGATGACATTTACT
TAGCAACTACTAATTTAAACTCTTGCTATTGTTGTTTTACAGAGGCAACGAGTGTTTCGC
ATTCCAGTAACCAGAGTCAATTACTCATGGAAAAATAAAATGCAAAAATTTTGGGTCTTA
GGCAATGAAAAATATGTTTTTGCGCCTCATTATCCTCAAAAGTATTGCTGTGGATGTACA
ATTATTTGAATCGATGCTTTTCACATCAAATGTAAAGTTATTTTATCCTAAATCAAATC
>tetur13g04550 (TuDOG11)
------------------------------------------------------------
------------------------------------------------------------
------------------------------------------------------------
------------------------------------------------------------
------------------------------------------------------------
------------------------------------------------------------
------------------------------------------------------------
------------------------------------------------------------
------------------------------------------------------------
------------------------------------------------------------
------------------------------------------------------------
------------------------------------------------------------
------------------------------------------------------------
------------------------------------------------------------
------------------------------------------------------------
------------------------------------------------------------
------------------------------------------------------------
------------------------------------------------------------
------------------------------------------------------------
------------------------------------------------------------
------------------------------------------------------------
------------------------------------------------------------
------------------------------------------------------------
------------------------------------------------------------
------------------------------------------------------------
------------------------------------------------------------
------------------------------------------------------------
------------------------------------------------------------
------------------------------------------------------------
------------------------------------------------------------
------------------------------------------------------------
------------------------------------------------------------
------------------------------------------------------------
------------------------------------------------------------
------GAATTGGTGATTCTTTGTCAACCCGGAATGAATTTAAAGAAATATGTTTTGATG
CTTAATTTAAATTTTTATTGCAATTATCTTATTGAATCGTACAAGCAAATTATATATCAA
GCCAATCATATTTGATTGATACATCTGGATCAATTGCTACAATATAATCTGTGCGAAAAC
CACTTTCCTGTGGAACCAAATCAATTAATGTGTCATTGCCATGGGTCAACAAGTAAACTC
C-ATCACTAT-CGTTTAATGTGATCTCGTTAACGTTGGTTGAATAAGGCTCGACGAGTCT
CAAACTTGAAGGTATATCTCGCTCGAAATACAATTGACCAATGTAGTTGACGGCATTACC
ATCTGTATTGTTTTTGGCATAAACCTCAACATGAATGTGAATACAACGACCAACATACCA
ACCAGGAATGATTGTTTTGAAGTTTACTTCACCATCCTCATTGGTTTTCTGGTAACCTCT
GAGGAATCTTTCACCAGAAATTGGCTTTGGCCTAAAACCTACTGGGAAAAGCTCATTTAC
ACCTGAATAGTGACCTAAAGCATTGGCTTGCCAGACGTGGACAAAATAGTTGGATAGAGG
TGAACAGTCTTTAGCGTTGGTTAATTTAAGGTTCAAATCCAAATTGACTCCAGTTTGACC
GTCAGTGATATCAGATCGTTCAAGATCAT-CGGGTAAAAAGTATGGACCTTCAGTTGTGA
ATGGAGCGAGGACACAAGTGTGTTGATTGGCTTCTCTCTTGTATCGAGCACAGTCTACGA
TTGATCGATCATGAGGTAGAAATTTTCCAGGTCTTTGTAAATGAGCTGAAACGAAAAAGA
TGTTCATAGAAATGAACAAAACTGAAATCAATGAATTCATCGTTGGATTAAGGATAAAGT
TAACACTGTTTCAATTGAATTATTGTAATAGATCGTAAAGGAGTGAAACTTGTTCTGTGG
TTGAAACACAAATTATTGCCGCTTATAAATATTTTTTCAAAATGTTAT------------
------------------------------------------------------------
------------------------------------------------------------
------------------------------------------------------------
------------------------------------------------------------
------------------------------------------------------------
------------------------------------------------------------
------------------------------------------------------------
------------------------------------------------------------
------------------------------------------------------------
------------------------------------------------------------
------------------------------------------------------------
------------------------------------------------------------
------------------------------------------------------------
------------------------------------------------------------
------------------------------------------------------------
------------------------------------------------------------
------------------------------------------------------------
------------------------------------------------------------
------------------------------------------------------------
------------------------------------------------------------
------------------------------------------------------------
------------------------------------------------------------
------------------------------------------------------------
------------------------------------------------------------
------------------------------------------------------------
------------------------------------------------------------
------------------------------------------------------------
------------------------------------------------------------
------------------------------------------------------------
------------------------------------------------------------
------------------------------------------------------------
------------------------------------------------------------
------------------------------------------------------------
------------------------------------------------------------
------------------------------------------------------------
------------------------------------------------------------
------------------------------------------------------------
------------------------------------------------------------
------------------------------------------------------------
------------------------------------------------------------
------------------------------------------------------------
------------------------------------------------------------
------------------------------------------------------------
------------------------------------------------------------
------------------------------------------------------------
------------------------------------------------------------
------------------------------------------------------------
------------------------------------------------------------
------------------------------------------------------------
------------------------------------------------------------
-----------------------------------------------------------
>PCR fragment
------------------------------------------------------------
------------------------------------------------------------
------------------------------------------------------------
------------------------------------------------------------
------------------------------------------------------------
------------------------------------------------------------
------------------------------------------------------------
------------------------------------------------------------
------------------------------------------------------------
------------------------------------------------------------
------------------------------------------------------------
------------------------------------------------------------
------------------------------------------------------------
------------------------------------------------------------
--------------------------------------------------ACCGCCACCA
CCTTATACAATCCGATCAACCAACGACTTCAATCCTCTGAGAATCCCACTTTCCGGGTAA
GTTAATCACTTGCATCCATTTTACATCTGATTATTGCATATTAACAATGTATTTGATTGT
TAACCTCAATTTGCTTTTCAATCAAATTCAAGATCAGATTGAAGAGGCACATTTTTGCTC
AACAAGTGTTCATCTCAAGTTATTGTTGAGTTACAATACACCTTAAAATTTTTAAATTTT
ATTCCAACTGTTGATATCATGATTAGTGTAATTGATATTAAGCTGATTATGAATAATGAT
TCTTGGCATCGGATTGAATAAGTATATCATCTTCACGGTTAGTTGATAATCATCTTCAGG
AGTTGATTTTTCTCTACCTTTCTTTGCTGTTGGTTCAACATTTTGTTTC-CCTCTGTTCC
TGGATTTCTGGGAAACAACCAGTTTCCTTGAGTAACATTTAAAAACACTTGATTAAAATG
AAAATTTACACAAATTAGAGACAAAAAGCTGTAATTAGAATGCTTCTTAATATCATAAAC
TTTCTATTTATACATTATTAATATACAAACTGCAAAAATTGGAATAACTTTCATTCCTGA
AATTCAGAAGCTTCAGACAAAAACATGTTTTTTT-CATAATAATCCTTACTTAAACCATT
AACATTGCATTCTGCTATTATCGTGATTATTGTAACAAAAAAAAGTGCTTTATAGCGACA
GACTTTTGTTCATTTGCAACTTAAAAGCCAAAAATTTTTCACCCAAATTATCATATTTCA
TAAAGTCAACTTGTTGTTCAATCCTTTTGGCAACTAATCAGTTATAATTGCAAGCTGAAT
TAGACTCGAAATGATTAATTCAGCTTATATTGTGGAATTCCTTGTGATTCTAATTTTTTG
CTTCAATAACTGATCCTTTAT----AATAACTGTAAGATTTTTGAAAAGCTACAGACAAA
AGCTATCCAATGATATCCAGTTGTCCAATATAAAGGATAAATGTTGATATTTTACAATAA
TTTATATCATTTTGGATTGGAAACTTGAAAATTGCTAAAATTTATATCTTGATATGAAAT
CTTATGTTCAGTCATGATAGTAAAGCCTTCTTGTAGCTAATAATATTGAGGAAATGACAA
TTTTTGA-ATTGGTGATTCTTTGTCAACCCGGAATGAATTTAAAGAAATATGTTTTGATG
CTTAATTTAAATTTTTATTGCAATTATCTTATTGAATCGTACAAGCAAATTATATATCAA
GCCAATCATATTTGATTGATACATCTGGATCAATTGCTACAATATAATCTGTGCGAAAAC
CACTTTCCTGTGGAACCAAATCAATTAATGTGTCATTGCCATGGGTCAACAAGTAAACTC
C-ATCACTAT-CGTTTAATGTGATCTCGTTAACGTTGGTTGAATAAGGCTCGACGAGTCT
CAAACTTGAAGGTATATCTCGCTCGAAATACAATTGACCAATGTAGTTGACGGCATTACC
ATCTGTATTGTTTTTGGCATAAACCTCAACATGAATGTGAATACAACGACCAACATACCA
ACCAGGAATGATTGTTTTGAAGTTTACTTCACCATCCTCATTGGTTTTCTGGTAACCTCT
GAGGAATCTTTCACCAGAAATTGGCTTTGGCCTAAAACCTACTGGGAAAAGCTCATTTAC
ACCTGAATAGTGACCTAAAGCATTGGCTTGCCAGACGTGGACAAAATAGTTGGATAGAGG
TGAACAGTCTTTAGCGTTGGTTAATTTAAGGTTCAAATCCAAATTGACTCCAGTTTGACC
GTCAGTGATATCAGATCGTTCAAGATCAT-CGGGTAAAAAGTATGGACCTTCAGTTGTGA
ATGGAGCGAGGA------------------------------------------------
------------------------------------------------------------
------------------------------------------------------------
------------------------------------------------------------
------------------------------------------------------------
------------------------------------------------------------
------------------------------------------------------------
------------------------------------------------------------
------------------------------------------------------------
------------------------------------------------------------
------------------------------------------------------------
------------------------------------------------------------
------------------------------------------------------------
------------------------------------------------------------
------------------------------------------------------------
------------------------------------------------------------
------------------------------------------------------------
------------------------------------------------------------
------------------------------------------------------------
------------------------------------------------------------
------------------------------------------------------------
------------------------------------------------------------
------------------------------------------------------------
------------------------------------------------------------
------------------------------------------------------------
------------------------------------------------------------
------------------------------------------------------------
------------------------------------------------------------
------------------------------------------------------------
------------------------------------------------------------
------------------------------------------------------------
------------------------------------------------------------
------------------------------------------------------------
------------------------------------------------------------
------------------------------------------------------------
------------------------------------------------------------
------------------------------------------------------------
------------------------------------------------------------
------------------------------------------------------------
------------------------------------------------------------
------------------------------------------------------------
------------------------------------------------------------
------------------------------------------------------------
------------------------------------------------------------
------------------------------------------------------------
------------------------------------------------------------
------------------------------------------------------------
------------------------------------------------------------
------------------------------------------------------------
------------------------------------------------------------
------------------------------------------------------------
------------------------------------------------------------
------------------------------------------------------------
------------------------------------------------------------
------------------------------------------------------------
-----------------------------------------------------------
>sequenced data
------------------------------------------------------------
------------------------------------------------------------
------------------------------------------------------------
------------------------------------------------------------
------------------------------------------------------------
------------------------------------------------------------
------------------------------------------------------------
------------------------------------------------------------
------------------------------------------------------------
------------------------------------------------------------
------------------------------------------------------------
------------------------------------------------------------
------------------------------------------------------------
------------------------------------------------------------
------------------------------------------------------------
-----------------------------CAATCCTCTGAGAATCCCACTTTCCGGGTAA
GTTAATCACTTGCATCCATTTTAAATCTGATTATTGCTTATTAACAATGTATTTGATTGT
TAACCTCAATTTGATTTTCAATCAAATTCAAGATCAGATTGAAGAGGCACATTTTTGCTC
AACAAGTGTTCATCTCAAGTTATTGTTGAGTTACAATACACCTTAAAATTTTTAAATTTT
ATTCCAACTGTTGATATCATGATTAGTGTAATTGATATTAAGCTGATTATGAATAATGAT
TCTTGGCATCGGATTGAATAAGTATATCATCTTCACGGTTAGTTGATAATCATCTTCAGG
AGTTGATTTTTCTCTACCTTTCTTTGCTGTTGGTTCAACATTTTGTTTCTCCTCTGTTCC
TGGATTTCTGGGAAACAACCAGTTTCCTTGAGTAACATTTAAAAACACTTGATTAAAATG
AAAATTTACACAAATTAGAGACAAAAAGCTGTAATTAGAATGCTTCTTAATATCATAAAC
TTTCTATTTATACATTATTAATATACAAACTGCAAAAATTGGAATAACTTTCATTCCTGA
AATTCAGAAGCTTCAGACAAAAACATGTTTTTTTTCATAATAATCCTTACTTAAGCCATT
AACATTGCATTCTGCTATTATCGTGATTATTGTAACAAAAAAAAGTGCTTTATAGCGACA
GACTTTTGTTCATTTGCAACTTAAAAGCCAAAAAATTTTCACC-AAATTATCATATTTCA
TAAAGTCAACTTGTCGTTCAATCCTTTTGGCAACTAATCAGTTATAATTGCAAGCTGAAT
TAGACTTAAAATGATT---TCAACTTATATTAAGGGATTCCTTGTGATTCTAATTTTTTG
CTTCAATAACTGATCTTTTATTTATAATAACTGTAAGATTTTTGAAAAGCTGCAGACAAA
AGCTATCCAATGTTATCCAGTTGTTCAATCTAAAGGATAAATTTTGATATTTTACAATAA
TTTATATCATTTTGGATTGGAAACTTGAAAATTGCTAAAATTTATATCTTGATATGAAAT
CTTATGTTCAGTCATGATAGTAAAGTCTTCTTGTACCTAATAATATTGAGAAAATGACAA
TTGTTGGGATTGGTGATTCTTTGTCAACCCGGAATGAATTTAAAGAAATATGTTTTGATG
CTTAATTTAAATTTTTATTGCAATTATCTTATTGAATCGTAAAGACAAATTATATATCAA
GCCAATCATATTTGATTGATACATCTGGATCAATTGCTACAATATAATCTGTGCGAAAAC
CACTTTCCTGTGGAACCAAATCAATTAATGTGTCATTACCGTTGGTCAACAAGTAAACTC
CCATCACTATTCGTTTAATGTGATCTCGTTAACGTTGGTTGAATAAGGCTCGACGAGTCT
CAAACTTGAAGGTATATCTCGCTCGAAGTACAATTGACCAATGTAGTTGACAGCATTACC
ATCTGTATTATTTTTGGCATAAACCTCAACATGGATGTGAATACAACGACCAACATACCA
ACCAGGAATAATTGTTTTGAAGTTTACTTCACCATCCTCGTTGGTTTTCTGGTAACCTCG
GAGGAATCTTTCACCAGAAATCGGCTTTGGCCTAAAACCTACTGGGAAAAGCTCATTTAC
ACCTGAATAGTGACCTAAAGCATTGGCTTGCCAAACGTGAACAAAATAGTTAAATAGAGG
TGAACAGTCTTTAGCGTTGGTTAATTTAAGGTTCAAATCCAAATTGACTCCAGTTTGACC
GTCAGTGATATCAGATCGTTCAAGATCATTCGGGTAAAAAGTATGGACT-----------
------------------------------------------------------------
------------------------------------------------------------
------------------------------------------------------------
------------------------------------------------------------
------------------------------------------------------------
------------------------------------------------------------
------------------------------------------------------------
------------------------------------------------------------
------------------------------------------------------------
------------------------------------------------------------
------------------------------------------------------------
------------------------------------------------------------
------------------------------------------------------------
------------------------------------------------------------
------------------------------------------------------------
------------------------------------------------------------
------------------------------------------------------------
------------------------------------------------------------
------------------------------------------------------------
------------------------------------------------------------
------------------------------------------------------------
------------------------------------------------------------
------------------------------------------------------------
------------------------------------------------------------
------------------------------------------------------------
------------------------------------------------------------
------------------------------------------------------------
------------------------------------------------------------
------------------------------------------------------------
------------------------------------------------------------
------------------------------------------------------------
------------------------------------------------------------
------------------------------------------------------------
------------------------------------------------------------
------------------------------------------------------------
------------------------------------------------------------
------------------------------------------------------------
------------------------------------------------------------
------------------------------------------------------------
------------------------------------------------------------
------------------------------------------------------------
------------------------------------------------------------
------------------------------------------------------------
------------------------------------------------------------
------------------------------------------------------------
------------------------------------------------------------
------------------------------------------------------------
------------------------------------------------------------
------------------------------------------------------------
------------------------------------------------------------
------------------------------------------------------------
------------------------------------------------------------
------------------------------------------------------------
------------------------------------------------------------
------------------------------------------------------------
-----------------------------------------------------------
