# Supplementary material for: Intradiol ring cleavage dioxygenases from herbivorous spider mites as a new detoxification enzyme family in animals
Source: BMC Biol. 2022 Jun 4;20:131. doi: 10.1186/s12915-022-01323-1 (PMC9167512; doi:10.1186/s12915-022-01323-1)
Supplement: Supplementary file 9 — Additional file 9: Table S1. Primers. Primers used in qPCR to quantify the transcriptional response of DOGs to tomato defense (sheet1-host transfer primers), Primers used to synthesize in situ probes (sheet 2-in situ primers), primers used in RNAi for dsRNA synthesis and qPCR (sheet 3-RNAi primers), primers used to amplify TuDOG7, TuDOG15, pcDOG5 and pcDOG6 gene alleles from a cDNA pool (sheet 4-DOG allele selection primers) and primers used for HGT verification of TuDOG7, TuDOG10 and TuDOG11(sheet 5-DOG-HGT verification primers). [file 12915_2022_1323_MOESM9_ESM.xlsx]

## Sheet: Host transfers primers
Primers used to quantify the transcriptional response of T.urticae DOGs to def-1 and wildtype tomato plants by qPCR
Target	Sequence Fwrd	Sequence Rvrs	off targets
TuDOG1	CCGAAAAGCTCACCAACATT	TCAGCTCCAATGGGATACCT	No off targets
TuDOG8	CCTTCCGTCCAAAACCAATA	GACCAAAGTACCAGCCAGGA	TuDOG7
TuDOG16	CCGTCCAAAACCAATCTACG	CCAACCAGGAACGATTGTCT	TuDOG7/TuDOG8
Ribosomal protein S18 (tetur01g03850)	GGC TCA CAG AGG TCT TCG TCA CT	ACA GTT CGT CCT CTT CTG CCA GT	Reference gene

## Sheet: In situ primers
Primers used to synthesize in situ hybridization probes for selected DOG genes
Target	Sequence Fwrd	Sequence Rvrs	Tm (0C)	product size
TuDOG16	ACAATCGTCCCTGGTTGGTA	TGACTGTTGGATCGAGTGCT	54	295
TuDOG11	ACGCTAAAGACTGTTCACCTC	TCGCTCGAAATACAATTGACCA	54	299
TuDOG3	CCAATGGTTACTGCTGGTCC	GACCAGTAAGCCCAGTCCTT	54	286
pUC/M13	CGCCAGGGTTTTCCCAGTCACGAC	TCACACAGGAAACAGCTATGAC	57

## Sheet: RNAi primers
Primers used for dsRNA synthesis and qPCR to quantify silencing efficiency of selected DOG genes
Target	Sequence Fwrd	Tm (0C)	Sequence Rvrs	Tm (0C)	product size (bp)
GFP	TAATACGACTCACTATAGGGTACGGCGTGCAGTGCT	65.8	TAATACGACTCACTATAGGGTGATCGCGCTTCTCG	63.6	455
TuDOG11	TAATACGACTCACTATAGGGTTGTGTCCTCGCTCCATTCA	64.8	TAATACGACTCACTATAGGGACGACCAACATACCAACCAGG	64.7	331	T7 primers for dsRNA synthesis
TuDOG16	TAATACGACTCACTATAGGGAGTCAACTGTGCCCGATACA	64.5	TAATACGACTCACTATAGGGACGACCGTAATACCAACCAGG	64.4	382
TuDOG11	TCGTCGAGCCTTATTCAACCA	56.1	ATGTGTCATTGCCATGGGTC	55.7	87
TuDOG16	TGAAGCTGGTCGAGCCTTAT	56.0	TGACTGTTGGATCGAGTGCT	56.1	162	qPCR primers
Ubiquitin	GTCTCCGTGGTGGAATGC	61.7	TTGGATTTTGGCTTTCACG	58.7	107
GADPH	AAACATTATCCCTGCCGCTAC	61.7	AGGAACTGGAACACGGAAAGC	63.3	103

## Sheet:  DOG allelele selection primers
Primers used to pick out alles of additional DOG genes from a cDNA pool
Target	Sequence Fwrd	Sequence Rvrs	Tm (0C)	product size
TuDOG7	GGCATGTTAACTGTGACTTTGTTTG	GCACGTCAATGCTCAATAAATGAAAC	54	806
TuDOG15	GCGCGCATGTCTAAATCAATTTCAATC	GCACGTTAATGAGCATTTGGGTT	54	896
pcDOG5	GCGGCATGTTTCAATTAGTATTTTCCTGTG	CGCACGCTATTTCAAAGTATATGGATC	56	821
pcDOG6	CGTGCCATGTTATCGACAATTAACT	GTCAGAGACTTTTGCCTTTCAAAC	54	868

## Sheet: DOG-HGTverification primers
Primers used to amplify DOGs and neighbouring eukaryotic genes
Target	Sequence Fwrd	Tm (0C)	Sequence Rvrs	Tm (0C)	product size(bp)
TuDOG7 & tetur07g05920	ACAGAGGTCAAGAGGAAGGC	59.02	GCACGTCAATGCTCAATAAATGAAAC	58.94	1230
TuDOG10 & tetur12g01070	AGCAATCATTAACCGACGGC	58.99	CTTGTCCATTTGTCACGGCA	59.05	1857
TuDOG11 & tetur13g03880	ACCGCCACCACCTTATACAA	59.01	TCCTCGCTCCATTCACAACT	59.02	1872
TuDOG7 & tetur07g05920	AACGAAACATCTCCGAAAACAA		AATAGCGTCCTTCCATTCGAA		314
TuDOG10 & tetur12g01070	CAAGGCTCTTCTTTCCATGCA		TGAATGGAGCCAGGACACAT		649	Additional sequencing primers
TuDOG11 & tetur13g03880	CGACAGACTTTTGTTCATTTGCA		CGTCGAGCCTTATTCAACCA		713
