# Supplementary material for: Intradiol ring cleavage dioxygenases from herbivorous spider mites as a new detoxification enzyme family in animals
Source: BMC Biol. 2022 Jun 4;20:131. doi: 10.1186/s12915-022-01323-1 (PMC9167512; doi:10.1186/s12915-022-01323-1)
Supplement: Supplementary file 10 — Additional file 10: Table S2. Compounds used in the substrate screening assay by oxygen consumption using a Clark-type electrode. All substrates were purchased from Sigma Aldrich (Belgium) except Transclovamide (Cayman Chemical, Netherlands). 20 mM stocks were freshly prepared in either methanol or DMSO prior to the assays. [file 12915_2022_1323_MOESM10_ESM.xlsx]

## Sheet: Substrates
Substrates used to screeen recombinant DOGs for oxygen consumption with clark-type electrode
Substrate Name	CAS No.
1,2,4-benzenetriol (hydroxyquinol)	533-73-3
Catechol	120-80-9
4-chlorocatechol	2138-22-9
3,4-dihydroxybenzoic acid (protocatechuic acid)	99-50-3
4-methyl catechol	452-86-8
Caffeic acid	331-39-5
Caffeoylmalic acid	39015-77-5
2,3-dihydroxybenzoic acid (pyro catechuic acid)	303-38-8
Dihydrocaffeic acid	1078-61-1
3,4-dihydroxy-5-methoxybenzaldehyde (5-hydroxyvanillin)	3934-87-0
3,4-dihydroxy-l-phenylalanine	59-92-7
Dopamine hydrochloride	62-31-7
Entacapone	130929-57-6
Epinephrine	51-43-4
Eugenol	97-53-0
Salicylic acid	69-72-7
Shikimic acid	138-59-0
3,4,5-trihydroxybenzoic acid (Gallic acid)	149-91-7
Vanillin	121-33-5
(+)- catechin hydrate	225937-10-0
Chlorogenic acid	327-97-9
Cyanidin chloride	528-58-5
6,7-dihydroxycoumarin (esculetin)	305-01-1
7,8-dihydroxy-6-methoxycoumarin (fraxetin)	574-84-5
Ellagic acid	476-66-4
(-)-epicatechin	490-46-0
Eriodictyol	4049-38-1
Kaempferol	520-18-3
Procyanidin A1	103883-03-0
Procyanidin B2	29106-49-8
Rosmarinic acid	20283-92-5
Rutin hydrate	207671-50-9
Secoisolariciresinol	29388-59-8
Tannic acid	1401-55-4
Tolcapone	134308-13-7
Transclovamide	53755-02-5
Vescalagin	36001-47-5
Quercetin	849061-97-8
Carbaryl	63-25-2
2,4-dichlorophenoxyacetic acid	94-75-7
