# Supplementary material for: Intradiol ring cleavage dioxygenases from herbivorous spider mites as a new detoxification enzyme family in animals
Source: BMC Biol. 2022 Jun 4;20:131. doi: 10.1186/s12915-022-01323-1 (PMC9167512; doi:10.1186/s12915-022-01323-1)
Supplement: Supplementary file 11 — Additional file 11: Table S3. Number of DOG genes identified in tetranychoid species and the number of hosts these tetranychoid species have been reported on. Table S4. Orthologous tetranychoid DOG clusters containing T. urticae DOG genes. Table S5. log2CPM values of T. urticae DOG genes across different stages [13] and in T. urticae males or females [51]. Table S6. log2FC of T. urticae DOG genes in diapausing females, host plant adapted/acclimatized lines and in acaricide resistant strains. [file 12915_2022_1323_MOESM11_ESM.xlsx]

## Sheet: Table_S3
Table S3 - Number of DOGs identified in tetranychoid species and the number of hosts these tetranychoid species have been reported on.
Species name	Abbreviation in tree (Figure S3)	#DOGs	# Hosts Spider Mite Web (https://doi.org/10.1007/978-90-481-9837-5_96)	# Families Spider Mite Web (https://doi.org/10.1007/978-90-481-9837-5_96)
Aponychus firmianae	A_firm	2	1	1
Amphitetranychus quercivorus	A_quer	16	1	1
Eotetranychus quercifolia	E_quercif	6	1	1
Eotetranychus rubricans	E_rubr	17	1	1
Eotetranychus toyoshimai	E_toyo	6	1	1
Oligonychus amiensis	O_amie	4	1	1
Oligonychus camelliae	O_came	6	1	1
Panonychus thelytokus	P_thel	8	1	1
Schizotetranychus cercidiphylli	S_cerc	10	1	1
Schizotetranychus gilvus	S_gilv	12	1	1
Saponychus (Panonychus) pusillus	S_pusi	2	1	1
Tetranychus ezoensis	T_ezoe	12	1	1
Tetranychus huhhotensis	T_huhh	5	1	1
Tetranychus misumaiensis	T_misu	6	1	1
Tetranychus zeae	T_zeae	4	1	1
Panonychus bambusicola	P_bamb	2	2	1
Saponychus (Panonychus) akitanus	S_akit	2	2	1
Stigmaeopsis miscanthi	S_misc	2	2	1
Schizotetranychus recki	S_reck	1	2	1
Schizotetranychus shii	S_shii	20	2	1
Yezonychus sapporensis	Y_sapp	1	2	1
Eotetranychus dissectus	E_diss	6	3	1
Oligonychus rubicundus	O_rubi	6	3	1
Panonychus osmanthi	P_osma	15	3	1
Stigmaeopsis takahashii	S_taka	1	3	1
Tetranychus bambusae	T_bamb	3	3	1
Eotetranychus uchidai	E_uchi	7	4	1
Stigmaeopsis longus	S_long	1	5	1
Stigmaeopsis saharai	S_saha	1	5	1
Oligonychus gotohi	O_goto	4	6	1
Schizotetranychus lespedezae	S_lesp	6	11	1
Schizotetranychus bambusae	S_bamb	3	30	1
Eotetranychus tiliaecola	E_tili	12	2	2
Bryobia eharai	B_ehar	3	4	2
Oligonychus hondoensis	O_hond	3	3	3
Eotetranychus querci	E_quer	9	4	3
Schizotetranychus schizopus	S_schi	3	21	3
Eotetranychus suginamensis	E_sugi	6	7	4
Oligonychus orthius	O_orth	5	10	4
Aponychus corpuzae	A_corp	1	19	4
Stigmaeopsis celarius	S_cela	1	26	4
Panonychus mori	P_mori	5	9	5
Tetranychus pueraricola	T_puer	4	11	5
Eotetranychus smithi	E_smit	17	25	6
Panonychus caglei	P_cagl	9	16	7
Tetranychus phaselus	T_phas	7	15	9
Tetranychus merganser	T_merg	4	17	9
Eotetranychus pruni	E_prun	10	43	10
Eotetranychus uncatus	E_unca	10	38	11
Tetranychus parakanzawai	T_para	8	20	13
Amphitetranychus viennensis	A_vien	9	70	14
Tetranychus macfarlanei	T_macf	6	46	15
Oligonychus ilicis	O_ilic	6	40	17
Petrobia harti	P_hart	1	44	19
Eotetranychus asiaticus	E_asia	9	45	21
Eutetranychus africanus	E_afri	9	77	21
Oligonychus biharensis	O_biha	17	78	25
Tetranychus okinawanus	T_okin	11	94	25
Tetranychus piercei	T_pier	5	91	30
Tetranychus truncatus	T_trun	7	91	32
Petrobia latens	P_late	2	122	33
Tetranychus evansi	T_evan	10	130	34
Panonychus citri	P_citr	12	113	38
Panonychus ulmi	P_ulmi	8	151	38
Tetranychus lombardinii	T_lomb	7	127	41
Oligonychus coffeae	O_coff	6	145	47
Tetranychus kanzawai	T_kanz	9	193	63
Tetranychus ludeni	T_lude	8	347	63
Tetranychus turkestani	T_turk	6	271	65
Bryobia praetiosa	B_prae	8	288	70
Tetranychus neocaledonicus	T_neoc	4	510	92
Tetranychus urticae	T_urti	16	1169	126
Brevipalpus yothersi	B_yoth	6	polyphagous (https://doi.org/10.1653/024.100.0420)	polyphagous (https://doi.org/10.1653/024.100.0420)

## Sheet: Table_S4
Table S4 - Orthologous tetranychoid DOG clusters containing T. urticae DOGs.
T. urticae DOG	Corresponding TuDOG ID	# different species	# different genera	homologs in other species*
tetur07g02040	TuDOG6	17	7	bryot111g00290	E_afri_16156_1	T_evan_17354_1	T_ezoe_1724_1	S_shii_1787_1	S_akit_11590_1	P_citr_IDRCD14	P_ulmi_IDRCD7	E_smit_17568_1	E_prun_8743_1	E_quer_11119_1	E_quercif7938_1	E_tili_6505_1	O_coff_10394_1	O_came_2769_2	O_ilic_6706_1
tetur20g01160	TuDOG14	7	5	T_okin_10041_1	O_biha_15075_1	P_citr_IDRCD1	P_ulmi_IDRCD1	B_prae_6542_1	B_prae_3444_1	B_prae_7848_1	B_ehar_1567_1	B_ehar_3489_1	B_ehar_3488_1
tetur44g00140	TuDOG17	8	2	T_para_10735_1	T_ezoe_3493_1	T_kanz_15051_1	T_lomb_12191_1	T_lomb_16113_1	T_okin_19610_1	T_evan_15035_1	O_biha_10913_1
tetur01g00490	TuDOG1	18	3	A_vien_4020_1	A_vien_135_1	A_quer_9592_1	O_biha_6845_1	T_lude_7463_1	T_evan_9118_1	T_evan_5745_1	T_trun_11096_1	T_para_1756_1	T_kanz_7523_1	T_ezoe_2331_1	T_turk_16427_1	T_pier_1958_1	T_phas_7479_2	T_merg_4014_1	T_okin_6277_1	T_lomb_3178_1	T_bamb_583_1	O_rubi_7546_1
tetur06g00450, tetur06g00460	TuDOG4/TuDOG5	16	2	T_macf_371_1	O_orth_1309_1	O_rubi_10325_1	T_lude_12584_1	T_evan_11758_1	T_okin_3867_1	T_merg_2080_1	T_pier_996_1	T_phas_9809_1	T_misu_9672_1	T_trun_1576_1	T_turk_3445_1	T_kanz_8574_1	T_para_12761_1	T_ezoe_11372_1
tetur28g01250	TuDOG16	14	2	T_misu_7733_1	T_trun_4520_1	T_ezoe_3137_1	T_zeae_18654_1	T_puer_95_1	T_kanz_6653_1	T_evan_10622_1	T_lude_8885_1	T_okin_7885_1	T_macf_3394_1	O_rubi_4723_1	T_lomb_2737_1	T_neoc_1370_1	T_neoc_1369_1
tetur13g04550	TuDOG11	6	2	T_huhh_9216_1	T_macf_9842_1	T_okin_6130_1	O_rubi_9956_1	O_orth_10932_1
tetur20g01790	TuDOG15	23	2	O_rubi_2468_1	O_orth_6298_1	T_macf_6042_1	T_merg_956_1	T_okin_792_1	T_lomb_11287_1	T_macf_6042_2	T_neoc_7956_1	T_lomb_7928_1	T_lude_2607_2	T_evan_13092_1	T_misu_4803_1	T_pier_223_1	T_phas_6168_1	T_zeae_4463_1	T_turk_4120_1	T_trun_831_1	T_puer_15427_1	T_huhh_9946_1	T_kanz_8342_1	T_ezoe_3488_1	T_para_9540_1	T_para_9541_1
tetur12g04671	TuDOG10	9	1	T_misu_9802_1	T_phas_716_1	T_trun_5926_1	T_zeae_10175_1	T_huhh_10595_1	T_para_10850_1	T_ezoe_8279_1	T_turk_7412_1
tetur07g05930, tetur07g05940, tetur07g06560	TuDOG7/TuDOG8/TuDOG9	13	1	T_ezoe_11652_1	T_lude_12352_1	T_pier_4278_1	T_phas_3303_1	T_phas_3304_1	T_bamb_1774_1	T_okin_10789_1	T_huhh_4093_1	T_turk_3762_1	T_puer_1955_1	T_kanz_7299_1	T_para_9031_1	T_ezoe_10290_1	T_kanz_7300_1	T_ezoe_10291_1
tetur19g03360, tetur19g02300	TuDOG12/TuDOG13	7	1	T_okin_13677_1	T_misu_10190_1	T_lude_9559_1	T_trun_3813_1	T_ezoe_2524_1	T_kanz_11973_1
tetur04g08620	TuDOG3	66	11	S_shii_3828_1	S_gilv_1582_1	E_uchi_1957_1	O_came_1654_1	O_hond_1937_1	O_goto_4155_1	O_amie_143_1	O_ilic_4688_1	O_coff_3914_1	S_lesp_17460_1	S_schi_6284_1	S_reck_3718_1	S_bamb_3254_1	Y_sapp_2226_1	S_pusi_593_1	S_akit_1050_1	P_thel_2575_1	P_cagl_1549_1	P_bamb_4072_1	P_mori_2084_1	Pcitr_IDRCD13	P_osma_5919_1	E_smit_10223_1	E_sugi_1776_1	E_tili_2302_1	E_quercif5273_1	E_rubr_5748_1	E_toyo_5003_1	E_asia_6323_1	S_cerc_9046_1	E_quer_4122_1	E_prun_3624_1	E_diss_2744_1	O_biha_1461_1	E_afri_575_1	A_firm_7658_1	A_corp_1993_1	A_quer_6218_1	A_vien_4685_1	S_taka_1769_1	S_cela_316_1	S_saha_2285_1	S_long_3647_1	S_misc_3233_1	T_misu_4183_1	T_trun_1728_1
tetur04g00150	TuDOG2	2	1	T_evan_16535_1
* spider mite species that were reported on only one plant species or one plant family (see Table S3) are highlighted in red and orange, respectively; duplicated DOGs are indicated in bold
[truncated: 19 more columns]

## Sheet: Table_S5
Table S5 - log2CPM values of T. urticae DOGs across different stages (Grbic et al. 2011) and in adult T. urticae males or females (Ngoc et al. 2016)
		log2CPM						log2CPM
T. urticae gene ID	Corresponding TuDOG ID	embryo	larvae	nymph	adult	average feeding stages		male	female	average male/female
tetur07g02040	TuDOG6	3.03317	1.72776	1.66699	-1.06037	0.778125		-0.55325	-0.595327	-0.574289
tetur04g08620	TuDOG3	2.50345	5.91419	6.45486	6.69703	6.35536		8.61473	6.71979	7.66726
tetur20g01790	TuDOG15	4.44342	6.42213	6.50337	6.42856	6.45135		8.53278	7.32153	7.92716
tetur19g03360	TuDOG12	2.09768	4.2269	4.55718	5.91452	4.89954		5.46876	4.3619	4.91533
tetur19g02300	TuDOG13	0.973191	2.16255	2.40788	3.04004	2.53682		2.93745	0.536207	1.73683
tetur20g01160	TuDOG14	4.7857	3.64869	4.03893	2.37507	3.35423		-0.0323836	-1.0045	-0.518443
tetur44g00140	TuDOG17	-0.374141	2.68896	3.17267	3.75923	3.20696		5.019	4.9419	4.98045
tetur04g00150	TuDOG2	1.39242	2.767	3.41615	3.70985	3.29767		4.9124	4.27009	4.59124
tetur01g00490	TuDOG1	3.77407	4.23379	3.82256	4.57702	4.21112		2.78819	4.3177	3.55295
tetur28g01250	TuDOG16	4.38976	5.81434	6.62489	5.83615	6.09179		7.21624	6.3621	6.78917
tetur07g06560	TuDOG9	-1.4175	-0.904549	-1.27725	-2.50834	-1.56338		-2.54544	-2.86024	-2.70284
tetur07g05940	TuDOG8	2.362	5.85064	4.96346	5.46661	5.4269		5.22168	4.62698	4.92433
tetur07g05930	TuDOG7	-1.18259	1.27263	-0.0511459	-1.06037	0.0537037		2.27682	0.463903	1.37036
tetur13g04550	TuDOG11	3.50636	3.47356	2.51138	1.68404	2.55632		3.08629	1.58748	2.33688
tetur12g04671	TuDOG10	-1.4175	0.686634	2.17553	1.93386	1.59867		2.16862	3.34019	2.7544
tetur06g00450	TuDOG4	-2.50834	0.323177	0.357196	-0.352441	0.10931		1.48305	1.17613	1.32959
tetur06g00460	TuDOG5	-2.50834	-1.91393	-0.0511459	-0.663413	-0.876163		0.83452	0.96891	0.901715

## Sheet: Table_S6
Table S6 - log2FC of T.urticae DOGs in diapausing females, host plant adapted/acclimatized lines and in acaricide resistant strains
T. urticae gene ID	Corresponding TuDOG ID	tomato (log2FC)	tomato (adj. P-value)*	maize (log2FC)	maize (adj. P-value)	soy (log2FC)	soy (adj. P-value)	cotton (log2FC)	cotton (adj. P-value)	lima bean (log2FC)	lima bean (adj. P-value)	akita (log2FC)	akita (adj. P-value)	JP-R (log2FC)	JP-R (adj. P-value)	TU008R (log2FC)	Tu008R (adj. P-value)	MAR-AB (adj. P-value)	MAR-AB (adj. P-value)	MR-VP (log2FC)	MR-VP (adj. P-value)	SR-TK (log2FC)	SR-TK (adj. P-value)	SR-VP (log2FC)	SR-VP (adj. P-value)	diapause (log2FC)	diapause (adj. P-value)
tetur01g00490	TuDOG1	3.93131	2.27336e-12	0.0977684	0.757585	0.357586	0.222018	-1.65663	2.82786e-05	-0.228232	0.512547	0.532872	0.0733005	2.86503	8.52443e-11	0.116628	0.80122	2.44313	7.62943e-07	1.12731	0.000214487	-0.157303	0.569136	-0.319078	0.142663	-2.81736	5.98948e-06
tetur04g00150	TuDOG2	-0.221807	0.026819	-0.0074028	0.946192	-0.0554005	0.573548	0.666059	1.06958e-06	0.529144	6.45973e-06	-0.065117	0.529486	-0.350898	0.000294024	0.00752202	0.962998	0.281166	0.000532924	0.00278237	0.968199	-0.369032	0.110056	-0.341407	0.0733527	-0.376862	0.00117715
tetur04g08620	TuDOG3	1.04672	3.25022e-07	-0.111434	0.458164	0.239325	0.103794	0.663967	0.000394988	0.243771	0.124845	-0.296041	0.0493356	0.34049	0.0226487	-0.188991	0.310053	0.785393	2.33958e-06	0.508367	4.41045e-05	-0.111579	0.613373	-0.19608	0.233187	-3.50971	0.00011465
tetur06g00450	TuDOG4	3.32667	8.61334e-09	2.483	2.56267e-07	3.07337	2.52592e-08	0.720158	0.107538	-0.337785	0.447132	1.40624	0.000433915	-2.87918	1.12344e-08	-0.699024	0.125325	#N/A	#N/A	#N/A	#N/A	#N/A	#N/A	#N/A	#N/A	-1.97333	2.78143e-05
tetur06g00460	TuDOG5	3.7219	1.14428e-09	2.38316	4.81769e-07	2.91272	5.28518e-08	0.702945	0.116506	-0.329783	0.459783	1.36174	0.000609416	-2.93479	7.95384e-09	-0.728706	0.10893	#N/A	#N/A	#N/A	#N/A	#N/A	#N/A	#N/A	#N/A	-2.30812	4.85676e-05
tetur07g02040	TuDOG6	0.172679	0.0229991	-0.0399265	0.579383	0.00244009	0.976202	-0.0837867	0.330851	0.119227	0.107255	0.200947	0.00451268	-0.185418	0.00834053	-0.0165087	0.888482	0.0322096	0.45799	-0.017781	0.654627	0.218824	0.345835	0.264271	0.164375	-0.153969	0.231492
tetur07g05930	TuDOG7	3.6706	4.83762e-11	-0.681396	0.0263325	0.657357	0.0367414	-1.45207	0.000313548	-0.711342	0.0345746	2.72373	1.1108e-09	2.9489	2.4018e-10	-0.07604	0.887554	3.17173	3.05399e-06	1.65637	0.000297094	0.323167	0.661691	1.11475	0.0684422	-2.10709	0.00013
tetur07g05940	TuDOG8	3.89288	7.50026e-10	-0.721666	0.0537748	1.24583	0.00198313	-2.26653	2.06042e-05	-0.761226	0.0643312	3.46201	5.43076e-10	3.58442	2.78676e-10	-0.580555	0.223004	3.36754	7.6775e-07	2.49346	4.6555e-06	-0.0342311	0.972377	1.12886	0.0712957	-2.95705	1.25055e-05
tetur07g06560	TuDOG9	3.27104	1.2665e-10	-0.790778	0.00692654	0.858189	0.00465772	-1.11072	0.00213452	-0.397108	0.222273	1.76239	7.41552e-07	3.1393	2.01381e-11	0.0455855	0.929741	#N/A	#N/A	#N/A	#N/A	#N/A	#N/A	#N/A	#N/A	-1.45642	0.000122245
tetur12g04671	TuDOG10	-1.82203	2.36018e-06	-1.51617	7.54936e-06	-1.47079	1.92961e-05	-0.888997	0.0105092	-0.509078	0.104428	1.11832	0.00031991	0.45525	0.126604	0.34578	0.355371	#N/A	#N/A	#N/A	#N/A	#N/A	#N/A	#N/A	#N/A	-1.49215	1.9423e-05
tetur13g04550	TuDOG11	6.75973	1.20902e-14	2.62755	1.46395e-07	2.21317	3.64965e-06	-0.475485	0.322316	0.170576	0.738442	-0.0765873	0.878062	3.93374	4.55505e-11	-0.452018	0.361032	4.33102	7.39711e-09	3.61765	1.68658e-08	0.825191	0.0260927	0.237923	0.268447	0.650596	0.000674367
tetur19g02300	TuDOG13	-5.08856	2.14616e-15	-1.46378	3.68058e-06	-1.08597	0.000222789	1.26527	0.000239958	-3.45986	1.2535e-11	-0.183164	0.549751	-0.801093	0.0035678	0.906159	0.00546977	-1.41159	1.66478e-06	-3.85143	2.74116e-10	0.0759273	0.825699	-0.302968	0.179619	-2.11402	5.27088e-05
tetur19g03360	TuDOG12	-5.30981	8.62679e-16	-1.68028	5.00037e-07	-1.01731	0.000421223	1.30053	0.000174648	-3.41976	1.27845e-11	-0.379521	0.175216	-0.394099	0.148916	0.895841	0.00584462	-1.2921	2.20101e-06	-3.77722	2.34765e-10	0.194576	0.458412	-0.478911	0.050168	-2.33699	1.67026e-05
tetur20g01160	TuDOG14	0.508009	0.0396065	0.632085	0.00481799	0.82547	0.000612768	0.643616	0.0155417	0.0385943	0.902997	0.0480031	0.867399	0.574118	0.0119757	-0.0922739	0.796752	0.324685	0.199976	0.568089	0.0199824	-0.144386	0.536934	-0.0233747	0.910176	-0.01067	0.916837
tetur20g01790	TuDOG15	1.31116	7.2362e-06	0.506043	0.0224213	1.75668	5.10658e-08	1.98033	6.04873e-08	-0.869286	0.000766594	-0.387292	0.0984366	-1.93209	1.49125e-09	0.278421	0.335914	0.268351	0.217606	-0.502122	0.0174935	0.698383	0.320297	0.311428	0.576795	-1.06047	0.00927462
tetur28g01250	TuDOG16	3.39303	1.91861e-09	1.58927	4.64406e-05	1.03087	0.00459148	1.3196	0.00229257	0.787881	0.0371887	-1.01114	0.00537336	-3.02673	1.37719e-09	0.0298492	0.962537	0.697309	0.0236937	0.044726	0.881292	0.280638	0.570496	0.588824	0.133499	-2.50047	0.000924323
tetur44g00140	TuDOG17	-0.953506	3.81808e-07	-0.781628	1.80237e-06	-0.834998	1.40022e-06	0.464327	0.00452775	0.989353	2.70336e-07	-0.156564	0.281526	-0.16367	0.247657	-0.110361	0.55808	-0.262089	0.0719775	-0.781772	5.23247e-05	0.00972072	0.981729	-0.00343373	0.991734	-0.892961	3.87682e-05
*adjusted p-values < 0.05 are highlighted in green
