# Supplementary material for: Intradiol ring cleavage dioxygenases from herbivorous spider mites as a new detoxification enzyme family in animals
Source: BMC Biol. 2022 Jun 4;20:131. doi: 10.1186/s12915-022-01323-1 (PMC9167512; doi:10.1186/s12915-022-01323-1)
Supplement: Supplementary file 12 — Additional file 12: Table S7. Calibrated normalized relative quantity (CNRQ) data used to determine the relative expression of TuDOG1, TuDOG8 and TuDOG16 genes in spider mites strains interacting differently with the Jasmonic acid defense. [file 12915_2022_1323_MOESM12_ESM.xlsx]

## Sheet: CNRQ Matrix
Samples	TuDOG16 CNRQ	TuDOG16 SE(CNRQ)	TuDOG1 CNRQ	TuDOG1 SE(CNRQ)	TuDOG8 CNRQ	TuDOG8 SE(CNRQ)
DO2_CM_R1	0.545546	0.0676064	3.78669	0.162893	0.155355	0.00477235
DO2_CM_R3			3.38541	0.324966	0.113246	0.015489
DO2_CM_R4	0.23851	0.0206821	2.09691	0.165963	0.121273	0.0155992
DO2_CM_R5	0.236258	0.0256152	0.663277	0.0279014	0.0430604	0.00352084
DO2_DEF_R1	0.208521	0.0066565	0.788703	0.0296291	0.114809	0.00793369
DO2_DEF_R3	0.144099	0.0287427	0.966047	0.0228482	0.0696682	0.00112372
DO2_DEF_R4	0.115947	0.0149825	1.31329	0.106377	0.0536571	0.00598412
KMB_CM_R1	5.28511	1.23643	1.97759	0.174797	9.65431	1.18051
KMB_CM_R3	3.51897	0.274157	5.22425	0.393681	15.8466	1.30116
KMB_CM_R4	6.02334	0.657662	15.0513	1.57727	12.0692	1.42615
KMB_DEF_R1	0.888066	0.119352	0.451491	0.0155838	3.8808	0.137469
KMB_DEF_R3	0.471829	0.046771	0.603978	0.0244383	3.66097	0.15108
KMB_DEF_R4	0.344353	0.0220522	0.189155	0.00922794	2.72618	0.12672
KMB_DEF_R5	2.01166	0.150686	0.772433	0.0438102	1.99348	0.11625
KOP_CM_R1	3.86783	0.268874	0.388489	0.010488	1.36033	0.0367183
KOP_CM_R3	5.14521	0.358934	1.56444	0.0300136	3.00048	0.0525027
KOP_CM_R4	3.73237	0.312811	0.542834	0.0757813	2.61836	0.0249202
KOP_CM_R5	2.35002	0.108601	1.63764	0.0181308	6.92354	0.245481
KOP_DEF_R1	0.818378	0.093222	0.284483	0.00535352	0.932727	0.0194867
KOP_DEF_R3	3.27739	0.148911	0.973374	0.0399309	1.94679	0.084111
KOP_DEF_R4	1.80965	0.0476149	0.506222	0.00536132	0.53811	0.0195811
KOP_DEF_R5	1.46141	0.0852705	0.383431	0.00929527	1.60191	0.040425
