# Supplementary material for: Intradiol ring cleavage dioxygenases from herbivorous spider mites as a new detoxification enzyme family in animals
Source: BMC Biol. 2022 Jun 4;20:131. doi: 10.1186/s12915-022-01323-1 (PMC9167512; doi:10.1186/s12915-022-01323-1)
Supplement: Supplementary file 13 — Additional file 13: Table S8. Calibrated normalized relative quantity (CNRQ) data used to determine the silencing efficiency of TuDOG11 and TuDOG16 genes following injection with dsRNA. (sheet 1). Fitness (Fecundity, mortality and survival) data collected from RNAi injections experiments (sheet 2). [file 12915_2022_1323_MOESM13_ESM.xlsx]

## Sheet: sheet1-RNAiCNRQ data
Samples	TuDOG11 CNRQ	TuDOG11 SE(CNRQ)			Samples	TuDOG16 CNRQ	TuDOG16 SE(CNRQ)
TuDOG11_1	0.153	0.0234			D001 1	0.442	0.0896
TuDOG11_ 2	0.286	0.0855			D001 2	0.924	0.141
TuDOG11_3	0.486	0.0523			D001 3	0.548	0.0498
TuDOG11_ 4	0.74	0.109			D001 4	0.898	0.0736
TuDOG16_ 1	0.54	0.0821			D002 1	0.22	0.0351
TuDOG16_ 2	0.139	0.011			D002 2	0.154	0.0275
TuDOG16_ 3	0.129	0.0108			D002 3	0.111	0.00803
TuDOG16_ 4	0.222	0.0258			D002 4	0.115	0.00883
GFP_1	4.42	0.419			GFP 1	2.32	0.168
GFP_1_ICR	2.13	0.309			GFP 1 ICR	2.2	0.313
GFP_2_ICR	5.48	0.561			GFP 2 ICR	5.32	0.479
GFP_3	1.18	0.341			GFP 3	2	0.434
GFP_3_ICR	2.63	0.485			GFP 3 ICR	2.49	0.33
GFP_4	4.54	0.51			GFP 4	4.68	0.385
GFP_4_ICR	4.23	0.571			GFP 4 ICR	3.97	0.439

## Sheet: sheet 2-fitness data
Gene	% silencing efficiency, n=4	± SE mean	Statistical test	P-value	Significant?
TuDOG11	89	9	two tailed t-test TuDOG11 vs GFP	0.005	yes
TuDOG16	96	3	two tailed t-test TuDOG16 vs GFP	0.006	yes
Gene	% Mean, n=24	± SE mean	Statistical test	P-value	Significant?
GFP	69.22	3.26
TuDOG11	64.56	3.16	one tailed t-test TuDOG11 vs GFP	0.0401	yes
TuDOG16	62.99	3.32	one tailed t-test TuDOG16 vs GFP	0.0056	yes
Gene	% Mean, n=24	± SE mean	Statistical test	P-value	Significant?
GFP	30.7	3.24
TuDOG11	35.25	3.1	one tailed t-test TuDOG11 vs GFP	0.0366	yes
TuDOG16	37.15	3.34	one tailed t-test TuDOG16 vs GFP	0.0043	yes
Gene	Mean, n=8	± SE mean		Mean, n=8	± SE mean		Mean, n=8	± SE mean
GFP	3.14	0.3	ANOVA	1.54	0.47		1.4	0.43
TuDOG11	3.26	0.32		1.18	0.16		1.72	0.51
TuDOG16	3.11	0.42		1.16	0.22		1.13	0.31
	A Tukey's multiple comparisons tests use to compare the means at each time point.No significant difference between GFP and the TuDOGs treatments.
