# Supplementary material for: Intradiol ring cleavage dioxygenases from herbivorous spider mites as a new detoxification enzyme family in animals
Source: BMC Biol. 2022 Jun 4;20:131. doi: 10.1186/s12915-022-01323-1 (PMC9167512; doi:10.1186/s12915-022-01323-1)
Supplement: Supplementary file 14 — Additional file 14: Table S9. Enzyme characteristics. Protein yields were estimated from protein concentrations determined using Bradford assay. Iron content was estimated using ferrozine assay with a self-developed Fe3+ standard curve. All purified DOG proteins had good enough yields, with the lowest yields in PcDOG5 and PcDOG6. All proteins were able to bind varying amounts of iron. The errors in iron content represent standard deviation of the mean (n=4). [file 12915_2022_1323_MOESM14_ESM.xlsx]

## Sheet: Sheet1
Enzyme ID	Appearance after purification	Yield (mg)	iron content(nmolFe/nmol protein ±SD)
TuDOG1	colourless	2.23	0.37 ± 0.057
TuDOG7	colourless	2.57	0.40 ± 0.159
TuDOG11	Red	12.67	1.06 ± 0.039
TuDOG15	Red	5.30	0.77 ± 0.381
TuDOG16	Red	8.21	0.77 ± 0.360
pcDOG5	colourless	0.96	0.61 ± 0.11
pcDOG6	colourless	1.19	0.76 ± 0.07
