# Supplementary material for: Intradiol ring cleavage dioxygenases from herbivorous spider mites as a new detoxification enzyme family in animals
Source: BMC Biol. 2022 Jun 4;20:131. doi: 10.1186/s12915-022-01323-1 (PMC9167512; doi:10.1186/s12915-022-01323-1)
Supplement: Supplementary file 15 — Additional file 15: Table S10. UPLC-MS data generated for recombinant DOG enzymes. The retention time, mass to charge ratios (m/z) and peak areas of the substrates and reaction products formed after in vitro incubations with recombinant DOG enzymes are shown. The reactions were carried out in 5 replicates, with boiled enzyme controls indicated as C1-C5 and the active enzyme reactions indicated as T1-T5 alongside the tested substrate. [file 12915_2022_1323_MOESM15_ESM.xlsx]

## Sheet: data_run1
	Compound			dopamine	dopamine p	dopamine p			procyanidin_B2	procyanidin_B2 p1	procyanidin_B2 p1	procyanidin_B2 p2	procyanidin_B2 p2	procyanidin_B2 p2	procyanidin_B2 p2			(-)-epicatechin	epicatechin p	epicatechin p	epicatechin p			caffeic_acid	caffeic acid p	caffeic acid p	caffeic acid p	caffeic acid p	caffeic acid p	caffeic acid p
	Sample			0.53_152.0713m/z	0.33_184.0624m/z	0.47_184.0627m/z			1.73_577.1373m/z	1.49_609.1259m/z	1.22_609.1252m/z	0.57_641.1156m/z	1.13_641.1155m/z	1.28_641.1160m/z	1.41_641.1153m/z			1.85_289.0709m/z	1.36_321.0597m/z	1.51_321.0595m/z	1.69_321.0594m/z			1.71_179.0312m/z	1.01_211.0242m/z	0.58_211.0208m/z	1.06_211.0235m/z	0.46_211.0249m/z	1.43_211.0232m/z	1.17_211.0212m/z
	dopamine C1			95807.8	0	5.9023			0	0	0	0	0	0	0			0	0	0	0			0	0	0	0	0	0	0
	dopamine C2			63426.6	0	0			0	0	0	0	0	0	0			0	0	0	0			0	0	0	0	0	0	0
	dopamine C3			79423.3	0	24.554			0	0	0	0	0	0	0			0	0	0	0			0	0	0	0	0	0	0
	dopamine C4			26386.3	0	16.6502			0	0	0	0	0	0	0			0	0	0	0			0	0	0	0	0	0	0
	dopamine C5			99797.5	0	7.70756			0	0	0	0	0	0	0			0	0	0	0			0	0	0	0	0	0	0
	dopamine T1			480.399	7791.25	183.071			0	0	0	0	0	0	0			0	0	0	0			0	0	0	0	0	0	0
	dopamine T2			0	9682.25	682.687			0	0	0	0	0	0	0			0	0	0	0			0	0	0	0	0	0	0
	dopamine T3			0	9157.36	636.847			0	0	0	0	0	0	0			0	0	0	0			0	0	0	0	0	0	0
	dopamine T4			0	10148.6	695.007			0	0	0	0	0	0	0			0	0	0	0			0	0	0	0	0	0	0
	dopamine T5			0	7845.4	396.062			0	0	0	0	0	0	0			0	0	0	0			0	0	0	0	0	0	0
	procyanidin C1			0	0	24.661			3.24316e+06	13337.8	6808.42	0	232.463	5520.54	13339.1			2228.62	0	0	0			727.912	0	0	0	0	0	0
	procyanidin C2			0	0	24.4063			3.43726e+06	14819.5	7577.69	0	248.736	5665.33	16572			2488.97	0	0	0			1035.18	0	0	0	0	0	0
	procyanidin C3			0	0	21.1321			2.97416e+06	13668.5	3852.84	0	109.868	4604.66	11859.5			1744.68	0	0	0			345.132	0	0	0	0	0	0
	procyanidin C4			0.00183135	0	24.1784			1.46605e+06	14049.5	485.176	0	0	287.346	3553.88			244.449	0	0	0			0	0	0	0	0	0	0
	procyanidin C5			0	0	24.2398			2.98011e+06	13943.8	4236.9	0	172.742	4134.95	13106.6			1777.79	0	0	0			505.974	0	0	0	0	0	0
	Procyanidin T1			1.47135	0	26.0469			77.0887	1.63082e+06	1.31802e+06	1.37412e+06	1.46677e+06	1.8969e+06	620758			0	4998.75	216.429	0			0	0	0	0	0	0	0
	Procyanidin T2			0	0	27.6517			150.47	2.17314e+06	1.84932e+06	1.081e+06	1.49622e+06	1.68066e+06	518493			11.5676	5128.35	215.853	0			0	0	0	0	0	0	0
	Procyanidin T3			0	0	12.1258			30.098	2.12798e+06	138139	1.45432e+06	1.28886e+06	1.51417e+06	513928			0	3236.5	145.522	0			0	0	0	0	0	0	0
	Procyanidin T4			0.616214	0	28.5348			0	890227	13271.4	198433	987536	777840	242127			0	377.303	0	0			0	0	0	0	0	0	0
	Procyanidin T5			2.06329	0	18.5597			518.031	2.1817e+06	1.88722e+06	793883	1.44819e+06	1.54481e+06	441501			0	4971.52	226.993	0			0	0	0	0	0	0	0
	(-)-epicatechin C1			0	0	31.9298			1.48719e+06	451.622	1764.46	32.7935	161.358	793.464	5155.02			3.55072e+06	1830.63	1150.48	12.0545			44281.4	0	0	0	0	0	0
	(-)-epicatechin C2			0	0	7.26837			305591	0	0	10.6331	0	0	57.2438			1.2974e+06	332.028	236.791	0			8433.73	0	0	0	0	0	0
	(-)-epicatechin C3			0	0	24.5397			181937	0	0	0	0	0	8.14225			1.00323e+06	0	677.539	0			5261.15	0	0	0	0	0	0
	(-)-epicatechin C4			0	0	22.0334			69462.9	0	0	0	0	0	0			624886	0	772.823	0			2134.49	0	0	0	0	0	0
	(-)-epicatechin C5			0	0	24.5278			61348.6	0	0	0	0	0	0			583724	0	674.062	0			1948.96	0	0	0	0	0	0
	(-)-epicatechin T1			0	0	0			0.00567175	26931.9	24035.5	0.00177463	78069.7	137620	31254.3			25.426	3.05646e+06	2.25244e+06	722673			944.637	0	0	0	0	0	0
	(-)-epicatechin T2			0	0	10.1116			0	2062.35	642.824	19.2084	0	224898	252102			144.92	945160	495608	272221			0	0.00476031	0	0	0	0	0
	(-)-epicatechin T3			0	0	41.3094			65.6293	561.394	759.866	19.7913	37.1729	469007	200305			161.069	1.08898e+06	628343	330836			18.9258	0	0	0	0	0	0
	(-)-epicatechin T4			0	0	24.5021			46.4567	1165.13	211.439	0	0.235168	342.784	183639			14.2268	484349	680018	247161			0	0	0	0	0	0	0
	(-)-epicatechin T5			0	0	0			0	14.0065	118.104	0	0	0	0			22.1514	985.012	228622	219840			301.424	0	0	0	0	0	0
	caffeic acid C1			0	0	22.0668			0	0	0	0	0	0	0			0	0	0	68.2719			536627	0	0	0	0	0	0
	caffeic acid C2			0	0	23.5826			0	0	0	0	0	0	0			0	0	0	19.1661			515022	0	0	0	0	0	0
	caffeic acid C3			0	0	25.9315			0	0	0	0	0	0	0			0	0	0	133.274			1.17812e+06	0	0	0	0	0	0
	caffeic acid C4			0	0	25.1047			0	0	0	0	0	0	0			0	0	0	32.6103			197182	0	0	0	0	0	0
	caffeic acid C5			0	0	19.132			0	0	0	0	0	0	0			0	0	0	6.63345			179548	0	0	0	0	0	0
	caffeic acid T1			0	0	0			0	0	0	0	0	0	0			0	0	0	0			0	1318.06	461.533	1407.07	0	982.369	154.354
	caffeic acid T2			0	0	26.3245			0	0	0	0	0	0	0			0	0	0	0			0	405.872	3387.15	0	0	2082.71	456.917
	caffeic acid T3			0	0	26.268			0	0	0	0	0	0	0			0	0	0	0			0	0	0	0	0	293.907	179.434
	caffeic acid T4			0.340198	0	15.88			0	0	0	0	0	0	0			0	0	0	0			0	1590.28	3638.52	0	0	2390.4	593.327
	caffeic acid T5			0	0	20.6682			0	0	0	0	0	0	0			0	0	0	0			45.5495	4928.76	0	0	0	1557.37	389.888

## Sheet: data_run2
	Compound		7,8-dihydroxy-6-methoxycoumarin	7,8-dihydroxy-6-methoxycoumarin p	7,8-dihydroxy-6-methoxycoumarin p	7,8-dihydroxy-6-methoxycoumarin p			chlorogenic acid	chlorogenic acid	chlorogenic acid	chlorogenic acid	chlorogenic acid p	chlorogenic acid p	chlorogenic acid p			eriodictoyl	eriodictoyl	eriodictoyl p	eriodictoyl p	eriodictoyl p			gallic acid	gallic acid			procyanidin A1	procyanidin A1	procyanidin A1 p1 or 3	procyanidin A1 p2	procyanidin A1 p2	procyanidin A1 p2			rosmarinic acid	rosmarinic acid p2			transclovamide	transclovamide	transclovamide	transclovamide p1 or 2	transclovamide p1 or 2
	Sample		3.35_207.0293m/z	1.17_239.0190m/z	1.45_239.0188m/z	2.13_239.0189m/z			2.51_353.0867m/z	2.16_353.0866m/z	2.74_353.0864m/z	2.90_353.0868m/z	0.63_385.0769m/z	1.33_385.0769m/z	2.17_385.0769m/z			5.23_287.0553m/z	5.49_287.0555m/z	4.63_319.0453m/z	4.51_319.0452m/z	4.94_319.0452m/z			0.56_169.0137m/z	0.74_169.0137m/z			3.78_575.1184m/z	5.50_575.1185m/z	3.60_607.1073m/z	4.49_639.0981m/z	4.63_639.0982m/z	4.94_639.0981m/z			4.89_359.0763m/z	3.35_423.0529m/z			3.50_358.0917m/z	3.34_358.0918m/z	3.66_358.0921m/z	3.49_390.0817m/z	3.12_390.0816m/z
	7_8-Dihydroxy-6-methoxycoumarin C1		6.60813e+06	698.102	1453.35	4869.15			0	0	0	0	0	0	0			0	399.292	0	0	0			311.245	1142.94			0	0	0	0	0	0			0	0			0	0	0	0	0
	7_8-Dihydroxy-6-methoxycoumarin C2		5.54768e+07	1228.36	1592.49	4588.71			0	0	0	0	162.557	132.236	233.197			0	0	0	0	0			3746.16	3322.86			0	0	0	0	0	145.703			0	171576			0	8.35765	0	0	0
	7_8-Dihydroxy-6-methoxycoumarin C3		4.41896e+07	420.41	608.659	5115.96			0	389.435	212.351	9.88241	1087.87	0	0			0	190.984	0	0	0			3167.9	1797.93			0	0	0	0	0	0			0	108586			0	214.281	0	0	0
	7_8-Dihydroxy-6-methoxycoumarin C4		6.39715e+07	954.729	1220.8	4529.27			0.300597	49.3124	0	0	578.027	273.229	0			0	178.298	0	0	0			4698.98	2750.02			0	0	0	0	0	97.1546			0	215707			0	266.675	0	0	0
	7_8-Dihydroxy-6-methoxycoumarin C5		3.17013e+07	836.57	525.542	4995.39			0	0	0	0	385.361	0	0			0	189.992	0	0	0			3313.78	1961.88			0	0	0	0	0	0			0	67025			0	180.741	0	0	0
	7_8-Dihydroxy-6-methoxycoumarin T1		2.36101e+07	146494	1.16053e+06	1.16121e+06			0	0	0	674.202	434.347	282.804	420.466			0	265.983	0	0	0			4548.09	1690.82			0	0	0	0	0	0			0	33011			0	0	0	0	0
	7_8-Dihydroxy-6-methoxycoumarin T2		3.52786e+07	1.94927e+06	146516	1.18227e+06			0	0	0	0	1560.86	1444.9	210.136			0	112.704	0	0	0			4734.17	3000.95			0	0	0	0	0	0			0	72514.8			0	238.711	0	0	0
	7_8-Dihydroxy-6-methoxycoumarin T3		5.56866e+06	990.91	6648.34	451913			253.448	0	0	0	0	0	0			0	0	0	0	0			553.524	170.488			0	0	0	0	0	0			0	0			0	0	0	0	0
	7_8-Dihydroxy-6-methoxycoumarin T4		2.03926e+06	594.624	5393.32	513427			0	0	0	0	0	0	0			0	0	0	0	0			0	572.049			0	0	0	0	0	0			0	0			0	0	0	0	0
	7_8-Dihydroxy-6-methoxycoumarin T5		1.16211e+07	26108.2	67292.3	1.17121e+06			0.848545	0	383.784	0	0	251.896	388.231			0	370.808	0	0	0			1148.37	724.899			0	0	0	0	0	0			0	0			0	0	0	0	0
	chlorogenic acid C1		6082.39	914.795	393.137	4590.06			154667	152197	1.45447e+07	1.67584e+06	5984.59	981.933	589.57			0	0	0	0	0			906.864	1046.11			0	0	0	0	0	0			0	0			0	0	0	0	2614.29
	chlorogenic acid C2		6331.22	505.331	1477.23	3562.61			71282.2	71055.3	7.16583e+06	777675	666.156	0	0			0	252.99	0	0	0			713.046	655.483			0	0	0	0	0	0			0	0			0	0	0	0	409.162
	chlorogenic acid C3		7885.86	594.917	1354.5	2813.78			191249	326130	2.84258e+07	3.22839e+06	2119.76	0	0			0	151.954	0	0	0			1407.82	1630.62			0	0	0	0	0	0			0	0			0	0	0	0	3051
	chlorogenic acid C4		5502.47	732.574	719.619	2530.88			214042	366524	2.9031e+07	3.43051e+06	0	0	0			0	0	0	0	0			2120.14	960.853			0	0	0	0	0	0			0	0			0	0	0	0	3605.33
	chlorogenic acid C5		4943.78	1596.33	679.031	3211.21			184012	359599	3.054e+07	3.48651e+06	832.118	0	0			0	0	0	0	0			3691.13	2841.16			0	0	0	0	0	0			0	0			0	0	0	0	3190.36
	chlorogenic acid T1		6639.68	797.234	1027.19	3303.47			0	0	198508	4498.19	1.70983e+06	1.20718e+08	6.75413e+07			0	350.759	0	0	0			7501.82	3091.66			0	0	0	0	0	0			0	0			0	0	0	0	0
	chlorogenic acid T2		6921.29	1202.79	663.231	4418.64			297.673	0	50055.6	236.1	1.87165e+06	1.72871e+08	1.02633e+08			0	142.468	0	0	0			4079.22	1871.79			0	0	0	0	0	0			0	0			0	0	823.726	0	0
	chlorogenic acid T3		6419.79	25.7474	183.911	4898.82			641.185	0	285235	10482.8	2.60004e+06	1.579e+08	8.61078e+07			0	1795.64	0	0	0			6438.32	2767.03			1206.15	0	0	0	0	0			0	0			0	0	0	296.622	0
	chlorogenic acid T4		5002.56	1549.67	622.364	3093.59			0	0	1772.77	2.87383	7126.15	2.885e+06	4.67245e+07			0	0	0	0	0			877.949	1394.07			0	0	0	0	0	0			0	0			0	0	0	0	0
	chlorogenic acid T5		5477.81	743.808	1185.58	5749.88			0	0	10137	0	1.20398e+06	8.13217e+07	5.70795e+07			0	106.786	0	0	0			3653.98	2003.44			0	0	0	0	0	0			0	0			0	0	0	0	0
	eriodictoyl C1		6248.58	552.264	853.796	4630.25			0	190.111	0	0	0	0	0			781262	1.19305e+08	0	382.646	0			413.527	657.025			0	1.33843e+07	0	0	0	0			0	0			0	0	0	0	0
	eriodictoyl C2		5432.36	1168.08	437.915	5021.38			0	0	0	256.185	0	0	0			1.13096e+06	1.59009e+08	0	0	0			1718.64	2824.05			0	2.06271e+07	0	0	0	0			0	0			0	0	0	0	0
	eriodictoyl C3		7389.71	904.846	500.105	4495.6			0	93.6621	201.367	371.253	686.9	0	0			1.43295e+06	2.10907e+08	0	0	0			3190.15	2800.26			0	3.4541e+07	0	0	0	0			0	0			0	0	0	0	0
	eriodictoyl C4		5400.16	528.63	143.926	2825.93			0	214.113	549.853	186.862	0	0	0			711583	1.1912e+08	0	0	0			1122.92	1317.47			0	1.32883e+07	0	0	0	0			0	0			0	0	0	0	0
	eriodictoyl C5		5373.59	1063.45	1161.83	4395.98			0	368.167	0	0	0	0	0			1.21479e+06	1.88926e+08	0	0	0			4078.31	2177.14			0	2.85303e+07	0	0	0	0			0	0			0	0	0	0	0
	eriodictoyl T1		5757.49	1421.86	1301.55	5743.28			0	0	3.43243	0	0	0	0			0	387.301	3.62058e+06	1.52021e+07	1.79487e+07			1012.07	1960.85			0	0	0	3.62201e+07	4.38834e+06	4.678e+07			0	0			0	0	0	0	0
	eriodictoyl T2		6352.69	1010.1	1026.44	6573.6			164.268	164.685	839.346	42.2649	0	0	0			0	2279.32	5.13838e+06	1.57895e+07	2.20898e+07			3087.54	1877.29			0	0	0	4.70031e+07	7.42142e+06	5.95101e+07			0	0			0	0	0	0	0
	eriodictoyl T3		4973.32	939.203	595.3	3300.36			0	0	0	0	0	0	0			0	332344	5.11762e+06	9.41903e+06	1.37659e+07			980.893	1788.6			0	0	0	1.20616e+07	7.09037e+06	3.55453e+07			0	0			0	0	0	0	0
	eriodictoyl T4		6532.09	651.278	509.313	3985.22			0	546.295	513.847	0	0	0	0			0	0	4.11563e+06	1.31234e+07	1.57672e+07			1680.4	2278.87			0	0	0	2.31341e+07	5.19708e+06	4.39562e+07			0	0			0	0	38.123	0	0
	eriodictoyl T5		4211.2	464.679	320.471	4967.13			0	0	0	0	0	0	0			0	0	2.51004e+06	1.26331e+07	1.34156e+07			2625.07	2424.41			0	0	0	2.13437e+07	2.39261e+06	3.55404e+07			0	0			0	0	0	0	0
	gallic acid C1		5825.88	520.047	579.711	3455			0	0	0	0	0	0	0			0	0	0	0	0			218173	1.05416e+06			0	0	0	0	0	0			0	0			0	0	0	0	0
	gallic acid C2		5016.87	1869.91	464.036	4392.09			0	0	0	242.067	0	0.144806	0			0	302.947	0	0	0			5.03198e+06	6.66403e+06			0	0	0	0	0	0			0	0			0	0	0	0	0
	gallic acid C3		7193.23	1135.16	933.336	4070.45			0	0	0	0	177.72	0	0			0	0	0	0	0			221522	6.66723e+06			0	0	0	0	0	0			0	0			0	0	0	0	0
	gallic acid C4		7680.13	965.802	389.589	4716.02			0	0	234.329	0	501.609	0	0			0	0	0	0	0			304088	6.68482e+06			0	0	0	0	0	0			0	0			0	0	0	0	0
	gallic acid C5		6897.57	1627.75	706.27	5355.26			0	0	0	0	508.121	0	0			0	433.709	0	0	0			366520	6.27297e+06			0	0	0	0	0	0			0	0			0	0	0	0	0
	gallic acid T1		5448.34	1344.2	567.673	4034.56			0	0	0	0	0	0	0			0	11814.8	0	0	0			877206	1.43055e+06			0	0	0	0	0	0			0	0			0	0	0	0	0
	gallic acid T2		6725.49	1311.59	1186.28	3927.5			0	0	56.6954	0	0	0	0			0	0	0	0	0			626075	3.41942e+06			0	0	0	0	0	0			0	0			0	0	0	0	0
	gallic acid T3		6563.8	844.126	1155.4	4363.78			0	229.339	0	0	313.854	0	0			0	992.917	0	0	0			69063	1.94608e+06			0	0	0	0	0	0			0	0			0	0	0	0	0
	gallic acid T4		5688.23	411.707	942.776	3825.35			0	0	0	0	0	0	0			0	239.007	0	0	0			193464	2.61929e+06			0	0	0	0	0	0			0	0			0	0	0	0	0
	gallic acid T5		7181.08	477.191	1613.7	3433.78			0	0	0	0	0	0	0			0	0	0	0	0			825158	1.34315e+06			0	0	0	0	0	0			0	0			0	0	0	0	0
	procyanidin C1		9074.63	901.115	548.876	3736.45			0	0	0	0	80.1334	0	0			0	0	0	0	0			3553.39	1593.97			1.36339e+08	174885	0	78697	0	0			0	0			0	0	0	0	0
	procyanidin C2		8083.58	1231.83	1098.55	4356.36			0	0	323.767	0	805.021	0	0			0	0	0	0	0			3984.53	2188.7			1.74015e+08	245754	0	98225.8	0	0			0	0			0	0	0	0	0
	procyanidin C3		6858.74	1156.22	947.915	3082.44			284.409	208.235	0	0	0	0	0			0	67.4771	0	0	0			684.039	566.258			5.31413e+07	3492.84	0	0	0	0			0	0			0	0	0	0	0
	procyanidin C4		7315.84	720.627	598.082	4484.13			0	0	9.06066	0	900.752	0	0			0	204.598	0	0	0			2259.87	1864.57			2.30083e+08	323073	0	167521	0	0			0	0			0	0	0	0	0
	procyanidin C5		7292.54	967.487	966.315	4149.58			0	0	0	0	127.877	0	0			0	250.158	0	0	0			4845.08	2310.3			1.8473e+08	267507	0	129943	0	0			0	0			0	0	0	0	0
	procyanidin T1		20241.5	2216.1	410.357	4569.78			0	0	478.405	0	704.147	0	0			0	85.7034	0	0	0			3731.22	2850.4			1.95064e+08	267972	900455	121401	0	0			0	0			0	0	0	0	0
	procyanidin T2		15241.5	725.544	970.445	4003.71			0	0	0	0	67.1783	0	0			0	0	0	0	0			2749	1273.65			1.19135e+08	146019	461716	29543.6	0	0			0	0			0	0	0	0	0
	procyanidin T3		11598.7	941.798	1136.15	4478.79			0	0	110.641	0	0	0	0			0	280.536	0	0	0			1627.36	638.537			8.92984e+07	42191.6	281181	9651.63	0	0			0	0			0	0	0	0	0
	procyanidin T4		10029.2	342.491	1267.68	5085.14			0	0	0	0	24.8011	0	0			0	0	0	0	0			1383.49	1558.38			8.46069e+07	46350.8	183274	3496	0	0			0	0			0	0	0	0	0
	procyanidin T5		9182.31	481.692	432.035	4379.65			0	222.086	0	0	445.746	0	0			186.454	2.60876	0	0	0			1834	406.93			7.92882e+07	32005.6	292189	0	0	0			0	0			0	0	0	0	0
	rosmarinic acid C1		8131.38	1439.55	82.3669	4728.64			0	0	0	0	69.4677	0	0			0	203.959	0	0	0			4184.78	1744.02			0	0	0	0	0	0			9.0513e+06	0			0	0	0	0	0
	rosmarinic acid C2		6216.82	382.036	724.186	4342.07			0	0	0	0	219.035	0	110.284			0	0	0	0	0			5240.16	2238.79			42616.2	0	0	0	0	0			1.20023e+07	0			0	0	0	0	0
	rosmarinic acid C3		7180.83	1107.19	1163.32	4554.7			241.826	0	802.34	301.466	903.099	0	62.4007			0	428.572	0	0	0			4483.69	1548.2			0	0	0	0	0	0			1.13087e+07	0			0	0	0	0	0
	rosmarinic acid C4		8408.77	785.801	728.578	3989.62			223.744	0	385.342	165.871	511.707	0	155.698			0	129.37	0	0	0			5507.35	4085.49			2204.49	0	0	0	0	0			1.12052e+07	0			0	0	0	0	0
	rosmarinic acid C5		6096.21	643.825	811.15	4228.04			0	0	0	0	695.279	0	0			0	0	0	0	0			3396.74	2121.96			0	0	0	0	0	0			8.10637e+06	0			0	0	0	0	0
	rosmarinic acid T1		5780.84	1126.18	677.388	3455.88			0	0	0	0	54.7638	0	0			0	284.657	0	0	0			2335.84	1080.83			1211.07	0	0	0	0	0			0	0			0	0	0	0	0
	rosmarinic acid T2		6810.2	163.9	757.884	4256.8			0	0	0	24.7559	364.242	0	0			0	179.917	0	0	0			1589.62	1113.82			0	0	0	0	0	0			0	1088.45			0	0	0	0	0
	rosmarinic acid T3		8729.49	1424.24	742.602	3220.52			0	0	0	187.22	0	0	0			0	0	0	0	0			2217.33	1754.56			7001.14	0	0	0	0	0			0	1211.76			0	0	0	0	0
	rosmarinic acid T4		6863.35	673.991	241.34	5809.09			0	0	0	0	74.0352	0	0			0	311.974	0	0	0			1808.15	1642.49			0	0	0	0	0	0			0	3411.88			0	0	0	0	0
	rosmarinic acid T5		7530.83	766.111	1514.96	3747.73			0	0	0	196.141	102.821	0	0			0	0	0	0	0			3521.84	1145.42			0	0	0	0	0	0			0	23824.2			0	0	0	0	0
	transclovamide C1		5312.22	1178.85	562.824	5277.2			0	400.74	0	0	99.2549	0	139856			0	0	0	0	0			1686.35	953.794			0	0	0	0	0	0			0	0			295987	552470	2.96421e+07	0	0
	transclovamide C2		5104.83	1463.84	218.586	2829.9			0	138.403	0	0	0	0	165039			0	556.112	0	0	0			2410.92	1281.62			0	0	0	0	0	0			0	0			402995	707863	3.81234e+07	0	0
	transclovamide C3		5895.61	740.994	971.614	4769.59			0	2.40397	0	14.2834	0	0	0			0	498.794	0	0	0			109.086	209.506			0	0	0	0	0	0			0	0			23104.5	45764.4	4.5663e+06	0	0
	transclovamide C4		7760.67	890.05	527	4991.45			0	331.868	296.337	0	0	0	93042.8			0	0	0	0	0			876.699	732.203			0	0	0	0	0	0			0	0			224573	411513	2.13484e+07	0	0
	transclovamide C5		5556.57	1133.19	366.037	5078.08			0	0	0	437.733	0	0	122515			0	28.0859	0	0	0			1381.89	1641.54			0	0	0	0	0	0			0	0			265159	499662	2.7792e+07	0	0
	transclovamide T1		5139.9	645.954	781.208	4027.82			0	24.1867	0	0.293544	613.761	0	443537			0	345.564	0	0	0			5986.13	2525.69			0	0	0	0	0	0			0	9752.05			0	0	0	1.36828e+06	5.05389e+06
	transclovamide T2		6679.27	827.844	994.043	5753.71			0	1.99844	0	0	915.062	0	674899			0	0.279862	0	0	0			7341.23	5060.14			0	0	0	0	0	0			0	12085.1			0	0	414.149	1.55748e+06	7.96124e+06
	transclovamide T3		4438.34	1102.71	281.053	5831.61			0	163.193	259.294	0	58.0954	0	571618			0	142.433	0	0	0			6118.01	4622.45			0	0	0	0	0	0			0	9669.36			0	0	1068.07	1.47801e+06	6.92508e+06
	transclovamide T4		5798.11	645.925	1795.01	4187.36			0	0	0	153.655	0	0	460146			0	278.608	0	0	0			3688.68	3172.65			0	0	0	0	0	0			0	12915.6			0	0	0	1.1006e+06	4.28231e+06
	transclovamide T5		5895.67	756.179	998.888	3817.95			0	200.645	427.717	0	0	0	304298			0	135.657	0	0	0			3051.31	2522.78			0	0	0	0	0	0			0	10637.1			0	0	0	1.41478e+06	3.31386e+06
